# Supplementary material for: Assessing in vivo mutation frequencies and creating a high-resolution genome-wide map of fitness costs of Hepatitis C virus
Source: PLoS Genet. 2022 May 2;18(5):e1010179. doi: 10.1371/journal.pgen.1010179 (PMC9113599; doi:10.1371/journal.pgen.1010179)
Supplement: S1 Table — (XLSX) [file pgen.1010179.s013.xlsx]

## Sheet: Sheet1
S1 Table. Results of statistical tests comparing synonymous and non-synonymous mutation frequencies within each gene. Mann-Whiteny test was used with the Holm correction for multiple comparisons.
Gene	corrected P-value
Core	7.6e-26
E1	3.03e-41
HVR1	0.087466
E2	1.36e-90
NS1(P7)	1.24e-11
NS2	9.42e-47
NS3	2.65e-184
NS4A	2.01e-13
NS4B	4.27e-74
NS5A	5.25e-89
NS5B	1.12e-40
