# Supplementary material for: Assessing in vivo mutation frequencies and creating a high-resolution genome-wide map of fitness costs of Hepatitis C virus
Source: PLoS Genet. 2022 May 2;18(5):e1010179. doi: 10.1371/journal.pgen.1010179 (PMC9113599; doi:10.1371/journal.pgen.1010179)
Supplement: S2 Table — (XLSX) [file pgen.1010179.s014.xlsx]

## Sheet: Sheet1
S2 Table. List of features included in random forest classification and regression models run on mutation frequencies and selection coefficients.
AA: amino acid, refN: ancestral nucleotide, bigAAChange: mutations resulting in a drastic amino acid change, MutAA: resulting amino acid from the mutation, ogAA: ancestral amino acid.
Features used in random forest estimations
1	bigAAChange	29	H-MutAA	57	Q-ogAA
2	5' UTR	30	I-MutAA	58	R-ogAA
3	Core	31	K-MutAA	59	S-ogAA
4	E1	32	L-MutAA	60	T-ogAA
5	E2	33	M-MutAA	61	V-ogAA
6	HVR1	34	N-MutAA	62	W-ogAA
7	NS1	35	P-MutAA	63	Y-ogAA
8	NS2	36	Q-MutAA	64	a-refN
9	NS3	37	R-MutAA	65	c-refN
10	NS4A	38	S-MutAA	66	g-refN
11	NS4B	39	T-MutAA	67	t-refN
12	NS5A	40	V-MutAA	68	makesCpG
13	NS5B	41	W-MutAA	69	makesApA
14	RNAstructure	42	Y-MutAA	70	makesApC
15	Nonsyn	43	*-ogAA	71	makesApG
16	Positive AA	44	A-ogAA	72	makesApT
17	Negative AA	45	C-ogAA	73	makesCpA
18	Hydrophobic AA	46	D-ogAA	74	makesCpC
19	Polar AA	47	E-ogAA	75	makesCpT
20	Nonpolar AA	48	F-ogAA	76	makesGpA
21	Acidic AA	49	G-ogAA	77	makesGpC
22	*-MutAA	50	H-ogAA	78	makesGpG
23	A-MutAA	51	I-ogAA	79	makesGpT
24	C-MutAA	52	K-ogAA	80	makesTpA
25	D-MutAA	53	L-ogAA	81	makesTpC
26	E-MutAA	54	M-ogAA	82	makesTpG
27	F-MutAA	55	N-ogAA	83	makesTpT
28	G-MutAA	56	P-ogAA
