# Supplementary material for: Assessing in vivo mutation frequencies and creating a high-resolution genome-wide map of fitness costs of Hepatitis C virus
Source: PLoS Genet. 2022 May 2;18(5):e1010179. doi: 10.1371/journal.pgen.1010179 (PMC9113599; doi:10.1371/journal.pgen.1010179)
Supplement: S3 Table — (XLSX) [file pgen.1010179.s015.xlsx]

## Sheet: Sheet1
S3 Table. The results of beta regression with the estimated effects of different factors on transition mutation frequencies.
The intercept is estimated for synonymous, non CpG creating A→G mutations. The results are from the best fit model selected using the AIC scores. Effect size represents the estimated increase or decrease in mutation frequencies compared to the intercept.
	Estimate	Z-value	P-value	Effects
Intercept	-4.3767	-243.55	0
T	0.1157	5.55	<0.0001	0.123
C	-0.5323	-25.96	<0.0001	-0.413
G	-0.7222	-31.47	<0.0001	-0.514
CpG	-0.0725	-5.39	<0.0001	-0.07
Nonsyn	-0.7582	-33.94	<0.0001	-0.532
bigAA Change	-0.1249	-8.89	<0.0001	-0.117
Core	-0.2169	-10.96	<0.0001	-0.195
E1	0.0375	2.06	<0.0001	0.038
HVR1	0.2357	5.09	<0.0001	0.266
E2	0.0843	5.94	<0.0001	0.088
NS1	0.0699	2.32	<0.0001	0.072
NS2	0.0895	5.27	<0.0001	0.094
NS4A	-0.0559	-1.61	0.107	-0.054
NS5B	-0.1632	-10.48	<0.0001	-0.151
T:Nonsyn	-0.1861	-6.94	<0.0001	-0.17
C:Nonsyn	-0.1432	-5.16	<0.0001	-0.133
G:Nonsyn	0.093	3.24	0.0012	0.097
