# Supplementary material for: Assessing in vivo mutation frequencies and creating a high-resolution genome-wide map of fitness costs of Hepatitis C virus
Source: PLoS Genet. 2022 May 2;18(5):e1010179. doi: 10.1371/journal.pgen.1010179 (PMC9113599; doi:10.1371/journal.pgen.1010179)
Supplement: S4 Table — (XLSX) [file pgen.1010179.s016.xlsx]

## Sheet: Sheet1
S4 Table. The results of beta regression with the estimated effects of different factors on inferred selection coefficients.
The same model as the best fit model for estimating mutation frequencies was used for comparison. See S1 Table legend for details. Effect size represents the estimated increase or decrease in selection coefficients compared to the intercept.
	Estimate	Z-value	P-value	Effects
Intercept	-6.5497	-242.851	0
T	-0.2358	-6.928	<0.0001	-0.21
C	-0.5067	-16.425	<0.0001	-0.397
G	-0.5772	-17.072	<0.0001	-0.439
CpG	0.0677	5.773	<0.0001	0.07
Nonsyn	0.7292	25.988	<0.0001	1.073
bigAA Change	0.1298	12.367	<0.0001	0.139
Core	0.0593	3.503	0.0005	0.061
E1	-0.0878	-4.933	<0.0001	-0.084
HVR1	-0.457	-7.67	<0.0001	-0.367
E2	-0.104	-7.284	<0.0001	-0.099
NS1	-0.1672	-5.424	<0.0001	-0.154
NS2	-0.1346	-7.725	<0.0001	-0.126
NS4A	-0.0535	-4.206	<0.0001	-0.052
NS5B	0.0558	4.094	0.0001	0.057
T:Nonsyn	0.1685	4.666	<0.0001	0.184
C:Nonsyn	0.1716	5.185	<0.0001	0.187
G:Nonsyn	-0.0891	-2.474	0.0134	-0.085
