# Supplementary material for: Assessing in vivo mutation frequencies and creating a high-resolution genome-wide map of fitness costs of Hepatitis C virus
Source: PLoS Genet. 2022 May 2;18(5):e1010179. doi: 10.1371/journal.pgen.1010179 (PMC9113599; doi:10.1371/journal.pgen.1010179)
Supplement: S5 Table — (XLSX) [file pgen.1010179.s017.xlsx]

## Sheet: Sheet1
S5 Table. Resistance-associated variants in the NS3, NS5A, and NS5B genes examined in our study.
AA: amino acid, NT: nucleotide, wt: wildtype (reference), res: resistant, Ts: transition mutation, Tv: transversion mutation
Variant	AA Position	wtAA	resAA	Gene	NT Position	Mutation Type	wtNT	resNT
V36M	36	V	M	NS3	3543	Ts	g	a
V36A	36	V	A	NS3	3544	Ts	t	c
V36G	36	V	G	NS3	3544	Tv	t	g
V36L	36	V	L	NS3	3543	Tv	g	c
T54A	54	T	A	NS3	3597	Ts	a	g
T54S	54	T	S	NS3	3598	Tv	c	g
V55A	55	V	A	NS3	3601	Ts	t	c
Y56H	56	Y	H	NS3	3603	Ts	t	c
Q80K	80	Q	K	NS3	3675	Tv	c	a
Q80R	80	Q	R	NS3	3676	Ts	a	g
S122G	122	S	G	NS3	3801	Ts	a	g
S122R	122	S	R	NS3	3803	Tv	c	a
S122R	122	S	R	NS3	3803	Tv	c	g
S122D	122	S	D	NS3	3801	Ts	a	g
S122D	122	S	D	NS3	3802	Ts	g	a
S122T	122	S	T	NS3	3802	Tv	g	c
I132V	132	I	V	NS3	3831	Ts	a	g
R155G	155	R	G	NS3	3900	Ts	a	g
R155K	155	R	K	NS3	3901	Ts	g	a
R155T	155	R	T	NS3	3901	Tv	g	c
A156T	156	A	T	NS3	3903	Ts	g	a
A156G	156	A	G	NS3	3904	Tv	c	g
A156V	156	A	V	NS3	3904	Ts	c	t
D168H	168	D	H	NS3	3939	Tv	g	c
D168V	168	D	V	NS3	3940	Tv	a	t
D168T	168	D	T	NS3	3939	Ts	g	a
D168T	168	D	T	NS3	3940	Tv	a	c
D168K	168	D	K	NS3	3939	Ts	g	a
D168K	168	D	K	NS3	3941	Tv	c	a
D168K	168	D	K	NS3	3941	Tv	c	g
D168L	168	D	L	NS3	3939	Tv	g	c
D168L	168	D	L	NS3	3940	Tv	a	t
D168R	168	D	R	NS3	3939	Tv	g	c
D168R	168	D	R	NS3	3940	Ts	a	g
D168A	168	D	A	NS3	3940	Tv	a	c
D168E	168	D	E	NS3	3941	Tv	c	a
D168E	168	D	E	NS3	3941	Tv	c	g
D168G	168	D	G	NS3	3940	Ts	a	g
D168Y	168	D	Y	NS3	3939	Tv	g	t
I170T	170	I	T	NS3	3946	Ts	t	c
L175M	175	L	M	NS3	3960	Tv	c	a
L175M	175	L	M	NS3	3962	Ts	a	g
K24R	24	K	R	NS5A	6346	Ts	a	g
K24N	24	K	N	NS5A	6347	Tv	g	c
K24N	24	K	N	NS5A	6347	Tv	g	t
M28A	24	M	A	NS5A	6357	Ts	a	g
M28A	24	M	A	NS5A	6358	Ts	t	c
M28V	24	M	V	NS5A	6357	Ts	a	g
M28T	24	M	T	NS5A	6358	Ts	t	c
M28G	28	M	G	NS5A	6357	Ts	a	g
M28G	28	M	G	NS5A	6358	Tv	t	g
Q30H	30	Q	H	NS5A	6365	Tv	a	c
Q30H	30	Q	H	NS5A	6365	Tv	a	t
Q30G	30	Q	G	NS5A	6363	Tv	c	g
Q30G	30	Q	G	NS5A	6364	Ts	a	g
Q30K	30	Q	K	NS5A	6363	Tv	c	a
Q30E	30	Q	E	NS5A	6363	Tv	c	g
Q30R	30	Q	R	NS5A	6364	Ts	a	g
L31F	31	L	F	NS5A	6366	Ts	c	t
L31F	31	L	F	NS5A	6368	Tv	g	c
L31F	31	L	F	NS5A	6368	Tv	g	t
L31M	31	L	M	NS5A	6366	Tv	c	a
L31I	31	L	I	NS5A	6366	Tv	c	a
L31I	31	L	I	NS5A	6368	Ts	g	a
L31I	31	L	I	NS5A	6368	Tv	g	c
L31I	31	L	I	NS5A	6368	Tv	g	t
L31V	31	L	V	NS5A	6366	Tv	c	g
S38F	38	S	F	NS5A	6388	Ts	c	t
H58D	58	H	D	NS5A	6447	Tv	c	g
E62L	62	E	D	NS5A	6459	Tv	g	c
E62L	62	E	D	NS5A	6460	Tv	a	t
A92T	92	A	T	NS5A	6549	Ts	g	a
Y93H	93	Y	H	NS5A	6552	Ts	t	c
Y93N	93	Y	N	NS5A	6552	Tv	t	a
Y93R	93	Y	R	NS5A	6552	Ts	t	c
Y93R	93	Y	R	NS5A	6553	Ts	a	g
Y93C	93	Y	C	NS5A	6553	Ts	a	g
Y93S	93	Y	S	NS5A	6553	Tv	a	c
L159F	159	L	F	NS5B	8109	Ts	c	t
E237G	237	E	G	NS5B	8344	Ts	a	g
S282T	282	S	T	NS5B	8479	Tv	g	c
C316Y	316	C	Y	NS5B	8581	Ts	g	a
C316F	315	C	F	NS5B	8581	Tv	g	t
C316N	316	C	N	NS5B	8580	Tv	t	a
C316N	316	C	N	NS5B	8581	Ts	g	a
V321I	321	V	I	NS5B	8595	Ts	g	a
V321A	321	V	A	NS5B	8596	Ts	t	c
