# Supplementary material for: Assessing in vivo mutation frequencies and creating a high-resolution genome-wide map of fitness costs of Hepatitis C virus
Source: PLoS Genet. 2022 May 2;18(5):e1010179. doi: 10.1371/journal.pgen.1010179 (PMC9113599; doi:10.1371/journal.pgen.1010179)
Supplement: S6 Table — (XLSX) [file pgen.1010179.s018.xlsx]

## Sheet: Sheet1
S6 Table. Viral load (RNA copy numbers per mL) of patient samples used in this study. (Viral load was available for 126 our of 195 samples.)
Sample ID	Viral load		Sample ID	Viral load		Sample ID	Viral load		Sample ID	Viral load
D75002	458000		D75188	2490000		D75257	4790000		D75311	7120000
D75010	3030000		D75189	5400000		D75258	4570000		D75313	2830000
D75011	7850		D75193	3290000		D75264	2570000		D75314	41400000
D75012	11300000		D75194	16000000		D75266	2960000		D75316	122000
D75018	3730000		D75197	1220000		D75267	1450000		D75320	3910000
D75036	2210000		D75198	2640000		D75268	5240000		D75321	2360000
D75060	22000000		D75200	200000		D75270	4790000		D75322	29700000
D75063	12600000		D75202	11300000		D75271	524000		D75324	1690000
D75065	537000		D75206	5140000		D75272	1050000		D75325	4690000
D75075	13500000		D75209	5120000		D75273	3020000		D75328	54000000
D75080	3180000		D75218	1140000		D75274	3090000		D75333	9520000
D75083	8160		D75219	1720000		D75275	4070000		D75335	1350000
D75139	963000		D75220	14600000		D75276	1860000		D75336	594000
D75141	8950000		D75221	4950000		D75277	2400000		D75337	65400
D75142	17000000		D75223	38000000		D75280	1400000		D75341	13300000
D75143	22600		D75225	31000000		D75281	846000		D75343	947000
D75151	700000		D75226	558000		D75282	9320000		D75344	1280000
D75152	481000		D75227	4040000		D75283	1090000		D75352	1170000
D75155	2410000		D75228	54400000		D75285	1000000		D75353	7160000
D75156	1540000		D75229	22500000		D75287	881		D75355	1710000
D75157	3750000		D75230	7470000		D75288	1970000		D75358	13000000
D75158	30600000		D75233	2890000		D75294	298000		D75369	1520
D75160	2340000		D75235	8150000		D75296	481000		D75381	575000
D75161	16700000		D75236	1440000		D75297	248000		D75393	435000000
D75162	2270000		D75241	2510000		D75299	212000000		D75394	828000
D75164	69000000		D75242	2140000		D75302	3850000		D75395	65400
D75168	2400000		D75243	295000		D75303	1570000		D75398	197000
D75169	1200000		D75245	7590000		D75305	601		D75400	241000000
D75176	7310000		D75247	229000		D75308	1870000		D75401	4040000
D75183	635000		D75248	2880000		D75309	3800000		D75402	846000000
D75185	20400		D75252	4900000		D75310	1620000		D75405	6270000
D75186	852000		D75255	21900000		D75311	7120000
