# Supplementary material for: Assessing in vivo mutation frequencies and creating a high-resolution genome-wide map of fitness costs of Hepatitis C virus
Source: PLoS Genet. 2022 May 2;18(5):e1010179. doi: 10.1371/journal.pgen.1010179 (PMC9113599; doi:10.1371/journal.pgen.1010179)
Supplement: S1 Datafile — (CSV) [file pgen.1010179.s021.csv]

Posistion	No. of Sample (Patient)	Median.simulated	Mean.simulated	Median.observed	Mean.observed	adjsuted P-value (Holm)
342	171	0.002592353	0.003084608	0.002659302	0.002797971	1
343	171	0.002903501	0.003468585	0.003124024	0.003492232	1
344	171	0.000809717	0.001512318	0.001223491	0.001337415	1
345	171	0.004015116	0.004654266	0.004660798	0.004940752	1
346	171	0.001170412	0.002475474	0.002237136	0.002453062	0.19454978
347	171	0.002260171	0.003070511	0.002552204	0.002796579	1
348	169	0.003271538	0.003898733	0.003362475	0.003811813	1
349	171	0.002084518	0.002994238	0.00265895	0.002797526	1
350	169	0.00257714	0.005297704	0.002579284	0.004665855	1
351	171	0.003003647	0.003798732	0.003660609	0.003884361	1
352	172	0.003215493	0.003606311	0.003126565	0.003335055	1
353	175	0.004828585	0.005560477	0.004742933	0.005670922	1
354	175	0.001008319	0.001655507	0.001031992	0.001580094	1
355	175	0.001309186	0.002198717	0.00149925	0.002250558	1
356	175	0.004693458	0.005290576	0.004095214	0.005043037	1
357	176	0.00229841	0.002785069	0.002677317	0.002823147	1
358	175	0.003074295	0.003831096	0.003670135	0.003982525	1
359	176	0.004002927	0.004671817	0.004215264	0.004616411	1
360	176	0.000962398	0.001359861	0.001208539	0.001362414	1
361	176	0.000734085	0.001172677	0.001119099	0.001348357	1
362	166	0.008357931	0.010165527	0.006563811	0.010188238	1
363	177	0.000662471	0.000935352	0.000794913	0.000895826	1
364	177	0.002937045	0.003470197	0.003219624	0.003505311	1
365	177	0.003179289	0.003841193	0.003253796	0.004248836	1
366	177	0.005336664	0.00614915	0.005617978	0.006170124	1
367	176	0.000956085	0.001582901	0.00079485	0.001629712	1
368	176	0.004913519	0.005377347	0.004485125	0.005613776	1
369	173	0.002726281	0.003265149	0.003470368	0.003583158	1
370	171	0.005545287	0.006153386	0.005405405	0.006041279	1
371	176	0.005148084	0.005802561	0.004895236	0.005788044	1
372	176	0.004360762	0.005207375	0.004936829	0.005327927	1
373	177	0.001173365	0.00165236	0.001342282	0.001538778	1
374	176	0.002133851	0.003901647	0.001914398	0.003863823	1
375	177	0.002893617	0.003468385	0.002876318	0.003360796	1
376	177	0.004169035	0.005011157	0.003882239	0.005125588	1
377	173	0.006806283	0.007464441	0.005416667	0.007456091	1
378	175	0.001936483	0.003313415	0.002169559	0.003210065	1
379	175	0.001893939	0.003481985	0.002505369	0.003260489	1
380	176	0.0058734	0.006623485	0.004628505	0.006047311	1
381	177	0.002851324	0.003239072	0.002711596	0.003237979	1
382	178	0.004613622	0.005167978	0.004537949	0.005191336	1
383	176	0.001500791	0.002515812	0.001745216	0.00222421	1
384	178	0.00531531	0.006058699	0.004828737	0.005920837	1
385	178	0.003535914	0.005054377	0.002133529	0.005617503	1
386	176	0.001788045	0.003062105	0.002408248	0.003231599	1
387	175	0.002958267	0.003284691	0.003019737	0.003378701	1
388	176	0.005396116	0.006029245	0.004172885	0.005905602	1
389	178	0.001045294	0.001813192	0.001542671	0.001890664	1
390	179	0.00216263	0.003225994	0.002713704	0.003193332	1
391	178	0.001563186	0.002562713	0.001978114	0.002432633	1
392	124	0.008475377	0.010685857	0.007561665	0.010424791	1
393	178	0.000917619	0.001525047	0.001684962	0.001800512	0.001465427
394	178	0.001860027	0.003435702	0.002694038	0.002910179	1
395	179	0.001153735	0.001743681	0.001508548	0.001869629	1
396	179	0.001225791	0.002011018	0.001614466	0.001890989	1
397	179	0.000953516	0.00177461	0.001495726	0.001700531	1
398	179	0.003089786	0.003720363	0.002949853	0.003275873	1
399	179	0.001946367	0.002969758	0.00158075	0.002704933	1
400	177	0.003306566	0.00386953	0.003719496	0.004077677	1
401	176	0.000793056	0.00157317	0.001473201	0.001645889	0.027751628
402	177	0.000594177	0.001266626	0.001274968	0.001432453	0.032734936
403	177	0.004327755	0.00503524	0.004828585	0.005327342	1
404	177	0.001638807	0.002817262	0.002220428	0.002735148	1
405	177	0.001652893	0.002647195	0.002126905	0.00259603	1
406	177	0.005503145	0.006556768	0.005884084	0.006418106	1
407	104	0.007693603	0.013102981	0.007079659	0.015375718	1
408	177	0.003782235	0.004484928	0.004305093	0.004518241	1
409	177	0.005093633	0.005790838	0.003989844	0.005543323	1
410	179	0.001711352	0.002362295	0.001568381	0.002059042	1
411	178	0.002694778	0.003217767	0.002759385	0.003100016	1
412	178	0.003971861	0.004648288	0.004060164	0.004455792	1
413	177	0.002897151	0.004421525	0.001821494	0.00499238	1
414	178	0.00102499	0.001538965	0.00139291	0.001561543	1
415	178	0.001651368	0.002475417	0.002261963	0.002507579	1
416	178	0.002083716	0.003300625	0.002446912	0.00289393	1
417	178	0.001016643	0.001713518	0.001590889	0.001658805	0.944689232
418	177	0.000479386	0.000998581	0.001225791	0.001447515	2.64E-07
419	167	0.006064052	0.007047773	0.004703261	0.00688863	1
420	178	0.000733304	0.001396307	0.001463111	0.001606751	0.000822873
421	178	0.001061944	0.001894438	0.001564175	0.001695256	1
422	156	0.004855799	0.007866379	0.003784186	0.008513662	1
423	178	0.002054639	0.003475069	0.003362664	0.003517024	0.00441562
424	178	0.000724821	0.001650949	0.001371256	0.001576786	1
425	163	0.006876633	0.008720763	0.006850781	0.009024603	1
426	178	0.000879678	0.001249618	0.001298677	0.001421946	0.031247917
427	178	0.003699479	0.004226154	0.003860664	0.004189675	1
428	178	0.000795391	0.001677229	0.001416624	0.001478389	0.097014899
429	178	0.003821615	0.004663965	0.003817364	0.004949523	1
430	178	0.002423784	0.00300085	0.002666259	0.002956937	1
431	178	0.001052654	0.00180332	0.002126174	0.002361844	3.41E-07
432	178	0.000911667	0.001672508	0.001632659	0.001739153	1
433	178	0.002284791	0.002726163	0.002654314	0.002768562	1
434	174	0.0067309	0.007998689	0.003600602	0.007640507	6.92E-10
435	178	0.000958436	0.001517765	0.001337357	0.001553532	1
436	178	0.000975357	0.001754482	0.001657596	0.001765732	1
437	177	0.00407332	0.004772635	0.004310345	0.004661348	1
438	178	0.000863259	0.001417077	0.001488095	0.001569117	0.046867045
439	178	0.000646791	0.001200004	0.001099001	0.001242745	0.598224606
440	178	0.004814261	0.00533226	0.004764251	0.005301739	1
441	178	0.000486217	0.00128267	0.001048008	0.001158625	0.159246397
442	179	0.003542822	0.004208994	0.00385051	0.004109835	1
443	179	0.004290876	0.005293849	0.004716981	0.005194252	1
444	179	0.001613771	0.002028233	0.001910017	0.002049289	1
445	178	0.002159331	0.002681902	0.002307751	0.002595761	1
446	179	0.002016637	0.002721963	0.001287294	0.002441874	1
447	176	0.004856141	0.005900891	0.003656132	0.006004902	0.399140911
448	179	0.005894962	0.006486091	0.004954583	0.006470498	1
449	178	0.000709091	0.001434507	0.001328391	0.001513669	0.008719345
450	176	0.005043853	0.005730206	0.003969267	0.005705165	1
451	177	0.003635042	0.004138147	0.003797186	0.003985153	1
452	176	0.003701348	0.005834957	0.002773936	0.005972478	1
453	178	0.00195438	0.003046703	0.00257649	0.003061431	1
454	178	0.002077203	0.003113263	0.002504193	0.002685775	1
455	178	0.001531286	0.003261868	0.002987077	0.003373667	0.01597283
456	178	0.001427978	0.002062857	0.001899543	0.00213177	1
457	178	0.00128657	0.002131223	0.002132121	0.002210544	1
458	177	0.001309186	0.001870606	0.00152439	0.001879568	1
459	178	0.003076948	0.003520408	0.002990212	0.003403523	1
460	178	0.000676825	0.001170167	0.00109633	0.001229365	1
461	178	0.001001846	0.001940694	0.001679614	0.001818306	0.549219561
462	177	0.001131382	0.002303534	0.002041858	0.002323039	0.062874683
463	178	0.001328589	0.001936156	0.001854476	0.001924821	1
464	178	0.001363506	0.002233779	0.001743616	0.001952024	1
465	178	0.001869745	0.002503822	0.002084293	0.002343454	1
466	178	0.00118109	0.001654135	0.001550235	0.001860951	1
467	119	0.004716981	0.005574192	0.003644884	0.00588257	1
468	177	0.00232378	0.002822386	0.002711864	0.002915179	1
469	171	0.000547445	0.001168768	0.000907935	0.001136155	1
470	115	0.00686436	0.007573719	0.00550585	0.006936753	1
471	175	0.004132231	0.004431235	0.003288701	0.004035937	1
472	176	0.001698742	0.002099322	0.002088618	0.002229592	1
473	176	0.000882376	0.001782851	0.001477353	0.001647862	1
474	176	0.001491302	0.003230877	0.002580229	0.002684143	1
475	176	0.001390192	0.002433778	0.002299366	0.002459662	0.037403583
476	176	0.003162775	0.003974859	0.004021723	0.004185563	1
477	176	0.00133789	0.00234379	0.001899804	0.00205544	1
478	176	0.0031744	0.003817524	0.003240656	0.003500784	1
479	176	0.001154559	0.002328016	0.002015701	0.002063073	1
480	174	0.001872692	0.003249876	0.00270114	0.003087497	1
481	178	0.002339265	0.00360346	0.002655421	0.002886891	1
482	178	0.002525001	0.004162263	0.002745266	0.004272029	1
483	171	0.001071556	0.002407984	0.001842335	0.002257611	0.159998975
484	178	0.001379805	0.00212452	0.002241123	0.00242532	0.009548376
485	176	0.000929766	0.002034693	0.001444079	0.00200872	1
486	177	0.004937691	0.005846915	0.00482969	0.005631995	1
487	178	0.00095314	0.001531779	0.001466494	0.001662434	0.046031729
488	177	0.001511145	0.002631292	0.002040122	0.002263328	1
489	177	0.002770083	0.003255685	0.003286979	0.003525635	1
490	177	0.000540833	0.000998848	0.000968158	0.001103109	0.09639707
491	170	0.001374329	0.002625129	0.001640192	0.002402152	1
492	177	0.005595904	0.006116768	0.004172462	0.006040951	1
493	177	0.005878031	0.006398659	0.005529388	0.006234536	1
494	177	0.000980633	0.001898414	0.001305564	0.001864117	1
495	176	0.004407681	0.005014343	0.004390576	0.00471351	1
496	177	0.00034384	0.000714191	0.000761228	0.000855226	0.017205108
497	177	0.004973063	0.005739803	0.00506162	0.005818335	1
498	177	0.00343274	0.003996404	0.004071058	0.004249491	1
499	177	0.000777403	0.001150019	0.001180131	0.001276426	1
500	174	0.002477355	0.003547207	0.001866872	0.003563897	1
501	177	0.001257862	0.00197253	0.001805054	0.001931193	1
502	176	0.003199953	0.003423536	0.003267275	0.003450558	1
503	176	0.001017467	0.001877861	0.001598385	0.001809858	1
504	175	0.001880616	0.002773755	0.002180549	0.002618865	1
505	175	0.00127625	0.002250808	0.002123894	0.002259674	0.029407235
506	175	0.00074239	0.001706361	0.001320423	0.001612792	1
507	175	0.004142931	0.004967287	0.004542505	0.004994707	1
508	176	0.002028909	0.003227309	0.00278413	0.003327648	1
509	168	0.005050823	0.008502741	0.004623373	0.007849155	1
510	176	0.00098088	0.00167738	0.00151611	0.001702084	0.529601257
511	175	0.003777862	0.004470508	0.003865578	0.004585369	1
512	166	0.005792966	0.006965281	0.004850495	0.006774008	1
513	175	0.000672608	0.001118718	0.00094399	0.001032215	1
514	175	0.000647511	0.000966998	0.000982318	0.001153065	1
515	174	0.003289955	0.003868817	0.003342558	0.00392376	1
516	175	0.00102145	0.001467606	0.001449848	0.001573507	1
517	175	0.0007768	0.001374456	0.001387444	0.001487309	0.024260686
518	165	0.003450826	0.004427765	0.003990423	0.004508577	1
519	174	0.001099843	0.001862173	0.001440778	0.001762508	1
520	173	0.001006036	0.001963994	0.001502724	0.002201665	1
521	124	0.007907255	0.009838585	0.004123135	0.008668057	0.00329329
522	173	0.002670983	0.003175455	0.003101737	0.003183205	1
523	173	0.000765111	0.001387367	0.001545254	0.00160277	0.002183756
524	167	0.008119658	0.008905976	0.005902192	0.008624233	1
525	174	0.001736588	0.002413043	0.002310844	0.002604451	1
526	174	0.00150607	0.002522269	0.001778297	0.00246435	1
527	166	0.008727673	0.010288614	0.007488745	0.010555462	1
528	173	0.000896539	0.001324039	0.001317137	0.001359659	1
529	173	0.004035129	0.004609776	0.003716853	0.004638738	1
530	174	0.00179479	0.003050926	0.001920863	0.002952199	1
531	175	0.001378767	0.002040798	0.002048857	0.002205888	0.383170246
532	174	0.000899861	0.00159577	0.001665705	0.001798115	0.000449129
533	171	0.00504923	0.006341813	0.004403599	0.006125373	1
534	171	0.002136245	0.002393668	0.002191381	0.002511196	1
535	171	0.003602305	0.004442668	0.004166667	0.004415901	1
536	159	0.005543071	0.007402895	0.003676471	0.007524435	1
537	171	0.001106603	0.001875257	0.0018917	0.00233307	0.150392514
538	171	0.001244555	0.001831113	0.001360915	0.001737857	1
539	170	0.002932292	0.005167899	0.002060263	0.005107049	1
540	170	0.001677853	0.001904415	0.001731203	0.001888892	1
541	171	0.003073967	0.003701333	0.003255562	0.003617339	1
542	171	0.000786164	0.001436411	0.001221001	0.001598063	1
543	171	0.001378888	0.002383365	0.00209937	0.002427282	1
544	170	0.003064466	0.004162449	0.002312367	0.003432546	1
545	69	0.016134815	0.018575954	0.00839269	0.020289699	1
546	170	0.002143255	0.003135864	0.002774069	0.0030474	1
547	171	0.00155565	0.002762693	0.002282063	0.002614793	1
548	168	0.006166658	0.007039928	0.004592853	0.006451734	1
549	170	0.001184457	0.001979515	0.002042505	0.002151984	1
550	167	0.001748017	0.00334674	0.002572678	0.003827618	1
551	163	0.003070383	0.005502875	0.002619818	0.005067136	1
552	153	0.002247191	0.004068585	0.002303523	0.003804662	1
553	169	0.0011818	0.002098283	0.001805706	0.002253393	1
554	169	0.00210554	0.003578546	0.002408809	0.003575238	1
555	171	0.000727008	0.001532536	0.001515152	0.001533222	0.055348574
556	171	0.003386454	0.003568141	0.00295858	0.003391735	1
557	171	0.000916905	0.00189702	0.00140056	0.001730994	1
558	171	0.000712928	0.001260188	0.00134662	0.001415141	0.004959369
559	171	0.001214083	0.002264052	0.002020785	0.002176246	0.075509914
560	142	0.005446677	0.007759188	0.005672316	0.007687782	1
561	170	0.00324925	0.003706988	0.003388923	0.003499673	1
562	170	0.001171211	0.002066967	0.001675978	0.002126853	1
563	164	0.001529627	0.002819042	0.001333106	0.00275847	1
564	149	0.00634846	0.007165549	0.005029865	0.007233854	1
565	169	0.00068465	0.001112652	0.000831947	0.001094948	1
566	169	0.001153735	0.002143907	0.001477799	0.002085314	1
567	169	0.003221527	0.003719301	0.00351535	0.003943599	1
568	169	0.001091107	0.002039237	0.001807268	0.00194526	1
569	169	0.00093633	0.001897154	0.001569507	0.001863608	1
570	169	0.00104712	0.002895038	0.002784546	0.002830228	0.000259413
571	169	0.000672314	0.00108771	0.001234822	0.001308044	0.098375519
572	147	0.012288326	0.013454781	0.007607777	0.012911219	1
573	169	0.000645369	0.000934708	0.001030178	0.001124609	0.215870162
574	168	0.0028748	0.003288999	0.002714318	0.002963119	1
575	166	0.001306659	0.002440045	0.001769624	0.002198314	1
576	168	0.001134485	0.00196058	0.001770018	0.001891348	1
577	167	0.001068757	0.001405658	0.001287001	0.001415999	1
578	159	0.005757715	0.009173263	0.002926953	0.008628137	1
579	167	0.001081666	0.002248195	0.001931434	0.00221833	0.115148731
580	167	0.001532371	0.002457041	0.002186031	0.002283714	1
581	167	0.00142288	0.002278649	0.00192864	0.002224778	1
582	167	0.003454629	0.003893954	0.003402234	0.003870488	1
583	166	0.001731243	0.001999815	0.001802887	0.002014441	1
584	139	0.007352941	0.00957898	0.003701211	0.009932344	0.976735002
585	165	0.001285967	0.001875846	0.001723395	0.001997247	1
586	166	0.000363603	0.000852988	0.000911853	0.000960181	0.039434956
587	155	0.008449217	0.010244881	0.005033924	0.009078612	0.000222473
588	165	0.002549838	0.002872649	0.002790698	0.00300616	1
589	165	0.001470588	0.002467711	0.002256161	0.002395115	1
590	165	0.001344861	0.002987487	0.002039984	0.002511117	1
591	164	0.001776241	0.002574129	0.002394924	0.002716884	1
592	164	0.001618244	0.00209109	0.001815403	0.001958338	1
593	159	0.002530364	0.003540496	0.002068966	0.003942772	1
594	164	0.000826678	0.001210834	0.001120865	0.00131645	1
595	164	0.003311023	0.004111837	0.003983533	0.004379248	1
596	159	0.0013693	0.002053732	0.001111111	0.002134109	1
597	164	0.001692416	0.001969714	0.002029986	0.002124302	1
598	159	0.001635769	0.001814986	0.00174216	0.001838568	1
599	144	0.010565394	0.011927403	0.006404653	0.011427316	1
600	161	0.000984058	0.0021236	0.001771479	0.001852718	1
601	161	0.001731102	0.003518378	0.002677069	0.002925884	1
602	149	0.003930818	0.005876934	0.003982141	0.006959594	1
603	161	0.003441156	0.003775957	0.00375463	0.004263306	1
604	161	0.002008032	0.002254336	0.002202643	0.002320964	1
605	154	0.008096033	0.00963558	0.004565431	0.009311669	5.63E-05
606	162	0.001115249	0.00208031	0.001497572	0.001657093	1
607	162	0.00290042	0.00343302	0.002759655	0.003345114	1
608	154	0.003642112	0.00601467	0.003524756	0.006029252	1
609	160	0.003190446	0.006142135	0.003948397	0.005186445	1
610	161	0.002961083	0.005753813	0.005669949	0.005792633	0.017022025
612	161	0.002969562	0.003431249	0.003464074	0.003813478	1
613	161	0.000749064	0.001407363	0.001320132	0.001330083	1
614	154	0.004445164	0.007229737	0.003097809	0.007240541	1
615	162	0.00328289	0.005989837	0.005949026	0.006258388	0.127368665
616	161	0.002795378	0.005463749	0.00497822	0.005327067	0.060516448
617	151	0.008553757	0.013045807	0.005473026	0.011851818	1
618	159	0.002338791	0.002807146	0.002788968	0.002819071	1
619	160	0.001737955	0.003592078	0.003396587	0.003929251	0.49866063
620	161	0.002906977	0.00469549	0.004257332	0.004600253	1
621	161	0.001875361	0.003753471	0.004096762	0.004327816	0.009647328
622	163	0.00143747	0.00199894	0.002048131	0.002155886	1
623	146	0.008938876	0.0157224	0.006937158	0.014668783	1
624	163	0.002287166	0.003515686	0.00338022	0.003640107	1
625	163	0.002032061	0.003341641	0.003511746	0.003644415	0.56454083
626	158	0.008472676	0.009470106	0.005756784	0.00889455	0.102526417
627	163	0.00250986	0.002752509	0.002706027	0.002961626	1
628	163	0.001251564	0.002318478	0.002178649	0.002298943	1
629	164	0.002014431	0.004073922	0.003609229	0.003905204	0.035070245
630	163	0.002690432	0.00374526	0.002573529	0.004114609	1
631	164	0.00380416	0.004756336	0.004034221	0.004348909	1
632	164	0.00156654	0.002437424	0.00167317	0.002509849	1
633	162	0.001449665	0.002175814	0.001259899	0.002057865	1
634	165	0.00433592	0.005222121	0.004784689	0.00518979	1
635	165	0.001659161	0.002551346	0.001970055	0.002614419	1
636	165	0.005420054	0.005794606	0.005597015	0.005926654	1
637	166	0.000737895	0.000979473	0.00096431	0.001068948	1
638	89	0.012951521	0.013956885	0.009244992	0.013483195	1
639	166	0.000672461	0.001186101	0.000981131	0.001175688	1
640	166	0.001007578	0.001520596	0.001395188	0.001715597	1
641	157	0.003026736	0.004584417	0.002077562	0.005614523	1
642	166	0.001311774	0.002317075	0.002487255	0.002745808	0.000799821
643	165	0.00107825	0.002226646	0.001851229	0.001866208	1
644	138	0.012318747	0.014400514	0.006685081	0.014199907	0.005417319
645	167	0.001068757	0.001989863	0.001703578	0.001861094	1
646	167	0.001438159	0.003109045	0.00274691	0.002923649	0.434114464
647	143	0.006347374	0.008035336	0.003638845	0.008332396	1
648	167	0.004145555	0.004576847	0.004507889	0.004644786	1
649	168	0.000465136	0.00078007	0.000651518	0.000752458	1
650	150	0.01043509	0.012316971	0.006124585	0.013247222	0.264428773
651	171	0.001287277	0.002069555	0.001856148	0.002079664	1
652	171	0.001987413	0.003178811	0.003083248	0.003498106	1
653	171	0.002403076	0.00367562	0.002443494	0.003069422	1
654	172	0.001437417	0.001910384	0.001768728	0.001959106	1
655	172	0.000536915	0.00092292	0.000926935	0.000972156	1
656	163	0.00415601	0.005538925	0.003652968	0.005363248	1
657	171	0.002205882	0.002367607	0.002405774	0.002472475	1
658	166	0.001794677	0.003432301	0.00185844	0.003643969	1
659	93	0.01864319	0.033521414	0.014234875	0.03369519	1
660	172	0.002530471	0.002958662	0.003024579	0.003205488	1
661	172	0.000595485	0.001139499	0.001226308	0.001253981	0.012363793
662	172	0.001355632	0.002430742	0.002060826	0.002139115	1
663	172	0.001073155	0.002236451	0.002240781	0.002425162	0.003186752
664	172	0.001357991	0.002155499	0.001789766	0.001923517	1
665	170	0.002252284	0.004046171	0.002219239	0.003681209	1
666	171	0.001056152	0.002007211	0.001490966	0.002089601	1
667	173	0.001260398	0.002267935	0.001975384	0.002276062	1
668	146	0.004868733	0.006663873	0.00345478	0.007885678	1
669	169	0.003215434	0.003754724	0.003631412	0.004037594	1
670	168	0.001009219	0.001696591	0.001301239	0.001781259	1
671	149	0.00933553	0.010527591	0.006275213	0.009851204	1
672	175	0.001002339	0.001727106	0.001306336	0.001700402	1
673	175	0.003152766	0.003612599	0.00375134	0.004081997	1
674	175	0.00058214	0.001046025	0.001066524	0.001270517	0.01573842
675	175	0.001204405	0.001900263	0.00162115	0.00185436	1
676	174	0.000831709	0.001216614	0.001273841	0.001310004	1
677	175	0.00098595	0.001880552	0.001415337	0.001844105	1
678	175	0.000944733	0.00177448	0.001651528	0.001751971	0.145939825
679	175	0.001129178	0.002140177	0.00209205	0.002131817	0.226102113
680	174	0.001391691	0.002243915	0.001785955	0.002222532	1
681	175	0.001711352	0.002387916	0.002110447	0.00237259	1
682	175	0.001509054	0.002870351	0.001945525	0.002582496	1
683	167	0.007233273	0.008539949	0.00452635	0.00834853	0.004275483
684	175	0.007953541	0.008594861	0.003818616	0.008586763	9.46E-06
685	175	0.00129199	0.002574036	0.0016	0.002492195	1
686	174	0.000720591	0.00134558	0.000810349	0.001325042	1
687	175	0.003643591	0.004243748	0.003973867	0.00419613	1
688	176	0.001245703	0.00184768	0.001958438	0.001986429	0.232028602
689	176	0.003059344	0.00606878	0.003213585	0.005604496	1
690	177	0.002125148	0.003349738	0.002825429	0.003014353	1
691	177	0.002020202	0.0037983	0.003623188	0.003836246	0.264497868
692	176	0.001764004	0.002819145	0.001850938	0.00255148	1
693	177	0.002	0.002260214	0.002161495	0.002379548	1
694	177	0.002470879	0.002865958	0.002743142	0.002872159	1
695	145	0.010021257	0.011912049	0.004781597	0.012619012	2.67E-05
696	163	0.005571566	0.006749695	0.003550725	0.007002563	0.055479839
697	177	0.001678286	0.001951665	0.00176278	0.001841154	1
698	177	0.000782167	0.001454038	0.000983381	0.001526036	1
699	177	0.00102916	0.002188579	0.001954306	0.002013262	0.003812107
700	177	0.000901713	0.001329565	0.001176701	0.001267241	1
701	176	0.002704222	0.003380754	0.002721964	0.003198074	1
702	178	0.002307464	0.002856675	0.002646401	0.002874917	1
703	177	0.003716705	0.004219999	0.004102097	0.004555759	1
704	171	0.003900536	0.007210109	0.002946376	0.007287454	1
705	180	0.001156998	0.001801801	0.001574607	0.001793103	1
706	179	0.003895131	0.004676965	0.004588208	0.004699181	1
707	180	0.002800503	0.004920644	0.00206202	0.004326441	1
708	178	0.00281715	0.003531637	0.003744962	0.00404125	1
709	179	0.002257336	0.002630898	0.0025744	0.002635381	1
710	179	0.002785515	0.004155776	0.003030303	0.004145309	1
711	179	0.001251564	0.002431499	0.002144082	0.002271928	0.277952913
712	179	0.002470245	0.002875908	0.002988643	0.003086324	1
713	165	0.010927573	0.013597758	0.006500281	0.01304368	0.33755989
714	180	0.003125488	0.0034043	0.002979384	0.003434994	1
715	180	0.001162074	0.001751166	0.001417041	0.001549804	1
716	182	0.001912315	0.00310908	0.002175533	0.002942189	1
717	181	0.00203666	0.003340284	0.001160598	0.003087975	0.063956299
718	183	0.003432214	0.004120751	0.003836834	0.004284263	1
719	90	0.01240922	0.016034435	0.008371435	0.014840509	1
720	182	0.002713784	0.003038045	0.00259006	0.002992094	1
721	183	0.00104712	0.001725092	0.001415428	0.001724535	1
722	183	0.001498576	0.003453711	0.002439024	0.003678572	0.043986414
723	183	0.003833253	0.004834616	0.004591232	0.004806928	1
724	183	0.000749288	0.001543625	0.001537515	0.001650384	0.00037633
725	180	0.003730041	0.006086689	0.003313473	0.005893948	1
726	181	0.001302507	0.002427825	0.002351443	0.002480674	0.00636001
727	183	0.001898254	0.002802168	0.00208002	0.002469487	1
728	180	0.001392533	0.002374869	0.001719231	0.002368443	1
729	180	0.005723857	0.006652384	0.004530027	0.006742843	1
730	183	0.001948558	0.002332179	0.00216959	0.002525849	1
731	182	0.002202898	0.003132633	0.002104268	0.002926627	1
732	183	0.001204405	0.003193333	0.002767296	0.002920754	0.002355868
733	183	0.001154068	0.00187087	0.001652437	0.001770946	1
734	182	0.002246746	0.00388213	0.003250606	0.003813065	0.814361295
735	183	0.001557632	0.002946075	0.00210084	0.002468168	1
736	182	0.002547237	0.002854379	0.002539281	0.002618481	1
737	175	0.003847563	0.006379713	0.002220988	0.006821584	1
738	183	0.000808081	0.001282139	0.001148692	0.001261697	1
739	183	0.00493617	0.006097597	0.005435736	0.005651142	1
740	183	0.001301707	0.001995722	0.001350178	0.001966834	1
741	183	0.00348567	0.004100202	0.003229023	0.003957071	1
742	182	0.002119957	0.002439307	0.002491695	0.002489706	1
743	182	0.000705219	0.001464966	0.001137204	0.001301567	1
744	182	0.001086089	0.002089451	0.001500868	0.001668753	1
745	182	0.001410797	0.00246465	0.001964712	0.002056275	1
746	182	0.001749299	0.003411844	0.002649603	0.003024471	1
747	182	0.002861933	0.00328953	0.003176845	0.003319906	1
748	182	0.003167336	0.003732973	0.003683443	0.003798563	1
749	172	0.003950421	0.005089197	0.003172104	0.005582925	1
750	183	0.004314477	0.004984025	0.004160166	0.004779892	1
751	183	0.003666667	0.004175423	0.003881611	0.004235666	1
752	111	0.002430005	0.002866276	0.002472893	0.002734516	1
753	183	0.000928182	0.00139354	0.001137139	0.001439192	1
754	183	0.001170412	0.001765927	0.001800383	0.001889577	0.093747724
755	182	0.001949956	0.003564294	0.003289146	0.003568693	0.015582444
756	178	0.001399126	0.002023512	0.001228251	0.002102572	1
757	183	0.003336113	0.004037381	0.004003327	0.00431291	1
758	180	0.002190491	0.004064188	0.002828479	0.004083206	1
759	183	0.000921234	0.001446885	0.001399471	0.001568713	0.283855183
760	183	0.003115265	0.00385384	0.003481466	0.003653063	1
761	180	0.002196895	0.003570494	0.002614255	0.00340408	1
762	183	0.001893939	0.002976239	0.0027215	0.002952005	0.477550077
763	183	0.001022495	0.002431363	0.002066685	0.002245741	0.002028061
764	183	0.00260902	0.004335938	0.003480951	0.005601893	1
765	183	0.001600854	0.00250936	0.002283291	0.002490905	0.44079338
766	181	0.001344628	0.002190553	0.001847148	0.001946578	1
767	171	0.005775992	0.007586589	0.003148367	0.00772888	1
768	183	0.001426127	0.00209202	0.001779072	0.00188132	1
769	183	0.000791139	0.001187026	0.001238987	0.001324375	0.425493786
770	113	0.009110234	0.010665797	0.007249295	0.011170606	1
771	182	0.000644296	0.001119908	0.00080441	0.001125735	1
772	183	0.003022289	0.003681361	0.002816901	0.003591426	1
773	146	0.011572841	0.014868934	0.006218457	0.01484064	6.35E-05
774	183	0.00052356	0.001036525	0.000860528	0.001013333	1
775	183	0.000698568	0.00112744	0.000739372	0.001144617	1
776	145	0.012563199	0.014487995	0.008972633	0.014521201	1
777	183	0.001198861	0.002030201	0.001371742	0.001657465	1
778	183	0.000648789	0.001370217	0.001265502	0.001425826	0.004293317
779	183	0.002414293	0.004655397	0.00327381	0.004747721	1
780	183	0.001715266	0.002983488	0.002735978	0.002906365	1
781	177	0.001825055	0.002982007	0.001847148	0.002849728	1
782	172	0.00879911	0.011152353	0.006349735	0.010392087	0.366559092
783	183	0.001715266	0.003376829	0.002680965	0.002790552	1
784	183	0.001191895	0.002120244	0.002021884	0.002216324	0.459132158
785	180	0.002993445	0.003848085	0.00235158	0.004031459	1
786	183	0.003168456	0.003679817	0.003659395	0.003769376	1
787	182	0.001314805	0.002633363	0.001751443	0.002514234	1
788	176	0.002360921	0.004627156	0.00270095	0.004683534	1
789	183	0.001246106	0.002342121	0.001885499	0.002177927	0.526297574
790	182	0.001356111	0.002116334	0.001807313	0.002202826	1
791	182	0.002453266	0.003901213	0.002462612	0.004555871	1
792	160	0.004109736	0.005929449	0.002353438	0.006949759	1
793	183	0.003318322	0.004174368	0.003548924	0.003923059	1
794	178	0.001910981	0.003287331	0.002143536	0.002975808	1
795	183	0.001195219	0.002193156	0.001979545	0.002103463	0.697121312
796	183	0.001719198	0.002651841	0.002594034	0.002780765	0.452560071
797	181	0.003243945	0.005472391	0.003365115	0.005282683	1
798	183	0.001033058	0.00180786	0.001677852	0.001871021	1
799	184	0.003600723	0.003916447	0.003639096	0.003877148	1
800	121	0.010888394	0.013761071	0.006163803	0.013646923	0.001294783
801	184	0.001443487	0.002702268	0.002362423	0.002635394	0.894998354
802	184	0.00140607	0.002228963	0.0017428	0.001932301	1
803	177	0.002361833	0.003925134	0.003033981	0.004489899	1
804	185	0.001291037	0.002087609	0.001587083	0.001859246	1
805	184	0.00410623	0.004765079	0.004362991	0.004780472	1
806	178	0.002111297	0.003991154	0.001611951	0.004022348	1
807	185	0.001386322	0.002141911	0.002097235	0.002140725	1
808	186	0.00117125	0.00253343	0.002124725	0.002197769	0.007585717
809	180	0.002159269	0.003631423	0.002151291	0.003697396	1
810	185	0.000690926	0.001399109	0.001189768	0.001416843	1
811	181	0.004158965	0.004750235	0.003515536	0.005023228	1
812	149	0.007892004	0.008414591	0.005009228	0.0078402	1
813	179	0.001252505	0.002076535	0.001394024	0.002098545	1
814	186	0.003587065	0.004009383	0.003512851	0.003649047	1
815	186	0.001000556	0.001738238	0.001660884	0.001972982	0.005051686
816	187	0.000823723	0.001588692	0.001311647	0.001481005	0.255550696
817	185	0.003022808	0.003748378	0.003798155	0.003853077	1
818	178	0.007120608	0.007944916	0.005980938	0.007879196	1
819	186	0.000170277	0.000411907	0.000521414	0.000592331	2.27E-06
820	186	0.004042604	0.004786478	0.004657047	0.004949477	1
821	186	0.001463782	0.002256528	0.002091857	0.002290661	1
822	186	0.001873948	0.003848926	0.003281719	0.00392898	0.126490726
823	187	0.001260398	0.002133336	0.001831921	0.001921569	1
824	185	0.003565062	0.005840992	0.003439991	0.005875153	1
825	186	0.001750596	0.002918788	0.002359652	0.002657471	1
826	187	0.003672499	0.004676945	0.004302499	0.004583285	1
827	184	0.001031341	0.002320042	0.001238571	0.002598815	1
828	187	0.004275394	0.005266461	0.004816599	0.005185123	1
829	188	0.002506699	0.003023012	0.002922224	0.003081423	1
830	151	0.007210845	0.01153113	0.006306164	0.012607686	1
831	188	0.001974364	0.002417979	0.002125529	0.00221842	1
832	188	0.002408408	0.002883197	0.002814741	0.002877751	1
833	157	0.013278856	0.01662613	0.009544142	0.016370599	1
834	188	0.001601658	0.002706233	0.002723149	0.002815468	0.127321866
835	188	0.001880801	0.002777402	0.002407526	0.002663689	1
836	185	0.005527043	0.006228658	0.004640463	0.006710847	1
837	188	0.003848348	0.004518519	0.00432712	0.004544368	1
838	188	0.000650759	0.001035368	0.000954275	0.001031095	1
839	187	0.00618897	0.006731461	0.004456328	0.007015128	1
840	188	0.000648624	0.001246628	0.001168288	0.001443113	0.006782159
841	188	0.000692841	0.001435158	0.001532806	0.00157989	0.000465011
842	188	0.001142941	0.002098001	0.001784923	0.002091083	0.035633874
843	189	0.004621072	0.005139398	0.004510525	0.004834254	1
844	189	0.005916535	0.006956236	0.005352364	0.006957195	1
845	90	0.012568155	0.021090639	0.010584839	0.023156718	1
846	188	0.00054964	0.001048493	0.001001628	0.001281011	0.465359767
847	189	0.004132231	0.004940958	0.004853596	0.005159838	1
848	187	0.004170142	0.004793957	0.004137516	0.005031921	1
849	189	0.000568505	0.000973615	0.000909863	0.000967707	1
850	188	0.00051386	0.000774157	0.000940856	0.001007102	0.015729222
851	167	0.011221472	0.013625731	0.005033029	0.013798299	1.43E-09
852	188	0.001297039	0.00254503	0.00164069	0.002208064	1
853	188	0.000720591	0.001373692	0.001361347	0.001459653	0.024449681
854	188	0.004912233	0.00577866	0.004764103	0.005651409	1
855	188	0.00307789	0.003479391	0.003530137	0.003699523	1
856	188	0.001828515	0.002984706	0.002730913	0.002840379	1
857	188	0.00288318	0.004035064	0.00247919	0.004103919	1
858	188	0.005536118	0.00657826	0.005638291	0.006180199	1
859	188	0.000471443	0.000778254	0.000784294	0.000887151	0.007874618
860	181	0.008097166	0.008721843	0.007504963	0.00938185	1
861	188	0.001683694	0.001947774	0.00184199	0.002186063	1
862	188	0.004026304	0.004631892	0.004555687	0.004780121	1
863	167	0.005159071	0.007404004	0.003850529	0.007790575	1
864	188	0.004876506	0.00636442	0.005663104	0.00586694	1
865	188	0.000271673	0.000543111	0.000627565	0.000671995	0.005030149
866	188	0.005029278	0.006224407	0.004881636	0.005978839	1
867	186	0.002150278	0.002526965	0.00203883	0.002460862	1
868	188	0.004096882	0.005049347	0.004800107	0.005052217	1
869	176	0.002544146	0.004156515	0.001846954	0.004046361	1
870	188	0.004882522	0.005552129	0.00541731	0.005799711	1
871	188	0.004261013	0.004682251	0.00423665	0.004436063	1
872	180	0.003585416	0.005882248	0.001958685	0.005861204	1
873	187	0.001769129	0.002633358	0.001443262	0.002779432	1
874	187	0.003446726	0.003997146	0.004161495	0.004281793	1
875	152	0.012172361	0.014742179	0.008163015	0.014123346	0.723272574
876	147	0.006869251	0.011077924	0.004319921	0.010720034	1
877	187	0.003152766	0.003812385	0.00366761	0.003736697	1
878	175	0.003281999	0.00664545	0.002912839	0.006191981	1
879	187	0.001240915	0.002270926	0.00201005	0.002214783	0.014367005
880	187	0.001757911	0.002971139	0.00286421	0.003125457	0.047845899
881	135	0.006398537	0.010605087	0.00318713	0.011371513	1
882	164	0.006340072	0.010301037	0.003139809	0.009054438	1
883	187	0.003537736	0.004343199	0.003979308	0.004214584	1
884	172	0.002553634	0.0052217	0.003135178	0.005339217	1
885	182	0.002044967	0.003713222	0.002539105	0.004097499	1
886	187	0.005499154	0.005976705	0.005388195	0.005574415	1
887	178	0.006131884	0.010330274	0.00341409	0.008599852	0.367482444
888	187	0.004	0.004502573	0.00399102	0.00403986	1
889	188	0.000293165	0.000673072	0.000575259	0.0006657	1
890	178	0.009218405	0.010820136	0.005957716	0.01054512	0.50169525
891	188	0.003106394	0.003753859	0.003637652	0.003787394	1
892	188	0.001323148	0.002061399	0.001983653	0.002145908	1
893	164	0.008084974	0.010861158	0.005261275	0.010642057	1
894	134	0.008606212	0.011997283	0.005797611	0.012765379	1
895	187	0.002800249	0.003366153	0.003410596	0.003446099	1
896	171	0.002024291	0.004460035	0.001524813	0.003849185	1
897	187	0.005159626	0.005857514	0.004231013	0.005593778	1
898	187	0.001397136	0.001963749	0.001147666	0.001771883	1
899	138	0.012672968	0.015763285	0.009332217	0.016719891	1
900	186	0.001433435	0.002341026	0.002223043	0.002586706	0.105330918
901	186	0.004622378	0.005040021	0.003814476	0.004577874	1
902	167	0.002687032	0.004967303	0.002877044	0.005298446	1
903	185	0.002072109	0.003147874	0.002996005	0.003267584	0.023669683
904	188	0.001593436	0.002424552	0.00233097	0.002482588	1
905	174	0.005188151	0.007846999	0.004091106	0.008290709	1
906	185	0.003036437	0.005039144	0.002726885	0.005299882	1
907	187	0.001719198	0.002613626	0.001855023	0.002536515	1
908	102	0.010067537	0.011446164	0.005987239	0.010828597	1
909	188	0.004521069	0.004922512	0.003815535	0.004536065	1
910	188	0.00091255	0.001522465	0.001177913	0.001475355	1
911	141	0.013003409	0.016002228	0.00765156	0.015037724	0.004535809
912	187	0.001778907	0.00300771	0.002037846	0.003029303	1
913	188	0.001168909	0.002038569	0.00224313	0.002371002	1.16E-05
914	173	0.006067648	0.009384107	0.002834582	0.009638134	0.237726054
915	186	0.008314439	0.009722058	0.003540669	0.009018283	7.87E-14
916	188	0.003130701	0.003581783	0.002766284	0.003676225	1
917	163	0.004106776	0.006611976	0.002672557	0.006189862	1
918	186	0.001022002	0.001494681	0.001381011	0.001496938	1
919	188	0.0032937	0.00385834	0.003267621	0.003485431	1
920	168	0.004927427	0.005648079	0.003599397	0.005638709	1
921	188	0.000448081	0.000909833	0.000772827	0.001053619	0.716310978
922	188	0.003302966	0.003977054	0.002917462	0.004247822	1
923	107	0.002662761	0.005935066	0.002528272	0.005545382	1
924	188	0.002398205	0.003908813	0.004020466	0.004588265	8.34E-05
925	187	0.002497598	0.004015115	0.003466205	0.003765601	1
926	186	0.001437258	0.002118206	0.002151587	0.002417914	0.006123768
927	186	0.004857619	0.005557275	0.004209502	0.005143874	1
928	187	0.00318195	0.003769372	0.00368252	0.004010363	1
930	184	0.003724099	0.004605402	0.00423864	0.004623038	1
931	172	0.012034283	0.017754022	0.001311207	0.017956771	3.57E-07
932	155	0.006257822	0.010138649	0.003057004	0.01136198	1
933	88	0.002650397	0.003107767	0.003236857	0.003356156	1
934	186	0.001135167	0.001778517	0.001861173	0.002059944	0.011519381
935	165	0.004696133	0.008777541	0.00291249	0.007670571	1
936	187	0.000822639	0.002224838	0.00183925	0.002307178	0.016777662
937	185	0.001531915	0.002556574	0.002128895	0.002848098	1
938	116	0.001451626	0.003799328	0.002546646	0.00360433	1
939	173	0.001450477	0.00207159	0.001651032	0.002186645	1
940	185	0.005540166	0.006482296	0.005286809	0.005861036	1
941	117	0.017579106	0.019898583	0.00947192	0.02134713	1
942	185	0.003781195	0.00427598	0.00290265	0.004129105	1
943	185	0.002607222	0.003030043	0.00271943	0.003176193	1
944	160	0.010646144	0.016778603	0.006165722	0.015225718	1
945	185	0.001607717	0.002420775	0.001948368	0.002762872	1
946	186	0.003012521	0.003579799	0.002945828	0.003636136	1
947	165	0.013184584	0.015843408	0.007197747	0.016635376	6.54E-05
948	185	0.000919258	0.00172504	0.001461988	0.001792275	1
949	186	0.005360718	0.00616148	0.005843677	0.006107392	1
950	182	0.002674896	0.004968209	0.002575076	0.004782143	1
951	186	0.004477109	0.005182085	0.004576236	0.005183819	1
952	186	0.001362188	0.001820276	0.001154873	0.001863891	1
953	184	0.001634821	0.003101386	0.002113953	0.003226544	1
954	186	0.0021692	0.002477272	0.002365007	0.002483463	1
955	186	0.001885041	0.002403267	0.00205903	0.00247185	1
956	176	0.005161212	0.006151162	0.004477784	0.006960825	1
957	185	0.000809717	0.001447331	0.001230012	0.001302879	1
958	186	0.003189013	0.00377181	0.003227892	0.003447831	1
959	174	0.007837552	0.009219231	0.0054986	0.008525601	1
960	185	0.002883691	0.003216576	0.003113244	0.003262566	1
961	186	0.001382485	0.002453752	0.002118643	0.002279567	0.454806929
962	186	0.002663333	0.005116784	0.003169537	0.004951642	1
963	186	0.002047132	0.003384607	0.002231153	0.003348688	1
964	186	0.00136752	0.002131725	0.001846951	0.002067276	1
965	133	0.015280561	0.017363272	0.009530293	0.016968025	1
966	186	0.002042221	0.002386563	0.00208841	0.002266204	1
967	185	0.001901141	0.002122815	0.002040816	0.002208002	1
968	158	0.009155891	0.014447639	0.004399338	0.014667473	0.239054052
969	184	0.003654436	0.004540678	0.003714989	0.004275491	1
970	185	0.00105671	0.001931684	0.00152972	0.002035533	1
971	180	0.001972144	0.003003822	0.002580446	0.003498355	1
972	186	0.00311722	0.003490975	0.003481112	0.003708716	1
973	186	0.000689314	0.001246364	0.001051651	0.001266192	0.918511112
974	150	0.010724861	0.013110445	0.006303121	0.013001763	1
975	186	0.003200325	0.003873959	0.002513784	0.003923994	1
976	186	0.003876342	0.004746372	0.003842851	0.004780439	1
977	179	0.006746847	0.007751688	0.00524659	0.007151249	1
978	185	0.000774593	0.001713225	0.001571915	0.001675595	0.001728369
979	186	0.00371928	0.004350835	0.003862896	0.004306086	1
980	184	0.000993601	0.0016651	0.001452884	0.001659264	1
981	186	0.003143008	0.003778622	0.003272091	0.00364807	1
982	181	0.003565062	0.004095709	0.00318577	0.003691623	1
983	180	0.003135597	0.005576354	0.003098662	0.005236707	1
984	183	0.000662471	0.001179308	0.001203369	0.001232141	1
985	185	0.004610951	0.005284116	0.004620123	0.005255784	1
986	179	0.001628134	0.003546478	0.001522843	0.003437299	1
987	98	0.001355883	0.002730724	0.001837569	0.003231388	1
988	183	0.002096436	0.00297636	0.001784734	0.003269127	1
989	156	0.003202821	0.006424665	0.003756124	0.006074341	1
990	154	0.002835288	0.005261117	0.002683814	0.00458613	1
991	129	0.001445385	0.002998323	0.00247707	0.003231079	1
992	136	0.007352501	0.01090899	0.004369242	0.010377968	1
993	181	0.001614987	0.002840009	0.001668653	0.002644057	1
994	185	0.003592182	0.004012087	0.003618936	0.003831863	1
995	159	0.010859519	0.012342782	0.007006705	0.01313778	1
996	125	0.00324509	0.006196754	0.002967359	0.006520197	1
997	178	0.001602687	0.002950265	0.0024436	0.002650525	1
998	168	0.005468838	0.009442858	0.003034579	0.009139401	1
999	184	0.002831327	0.003267935	0.002803782	0.003273004	1
1000	184	0.00357609	0.004296303	0.004136476	0.004412386	1
1001	151	0.002544529	0.004391103	0.001467875	0.004813326	1
1002	176	0.003081547	0.005371563	0.001834841	0.005140706	1
1003	184	0.003731774	0.004096843	0.003883447	0.004120203	1
1004	118	0.007269036	0.009559595	0.004573693	0.009292827	1
1005	184	0.001556831	0.002101231	0.001721852	0.001903417	1
1006	184	0.003786172	0.004171417	0.004119728	0.004292551	1
1007	163	0.004064123	0.006700832	0.002837939	0.007403298	1
1008	90	0.007098286	0.007279721	0.004355392	0.006840958	1
1009	181	0.001803427	0.003028646	0.000930449	0.002800838	0.533701518
1010	161	0.006289308	0.008142854	0.005411255	0.007745974	1
1011	183	0.001036055	0.001584994	0.001353622	0.001689302	1
1012	183	0.001200768	0.001983045	0.001848917	0.002097736	0.504054278
1013	181	0.001459854	0.003100073	0.001915709	0.00406371	1
1014	183	0.001221996	0.001994944	0.001553036	0.001859609	1
1015	183	0.000862069	0.001861424	0.001755541	0.0018849	0.000187869
1016	174	0.00346536	0.00592764	0.002089353	0.005121674	1
1017	183	0.004494382	0.005604919	0.00463036	0.00506649	1
1018	183	0.000914077	0.001839203	0.00178684	0.002018602	0.000637966
1019	158	0.010323551	0.013574275	0.009525099	0.014650901	1
1020	178	0.001831099	0.003695554	0.00225178	0.003416572	1
1021	183	0.005482919	0.006341505	0.006090522	0.00632275	1
1022	166	0.003056662	0.005062872	0.0025267	0.004757232	1
1023	183	0.001137311	0.001750941	0.001720019	0.001922205	0.053559619
1024	183	0.000358616	0.000637142	0.000638774	0.000666551	1
1025	165	0.006882591	0.008234716	0.005784424	0.008278892	1
1026	182	0.004413391	0.005117451	0.004781005	0.005103972	1
1027	183	0.001146132	0.001903756	0.001635931	0.001709215	1
1028	179	0.003797769	0.006205238	0.002976697	0.005898789	1
1029	183	0.001366354	0.002521386	0.002101576	0.002663567	1
1030	183	0.003049874	0.003754664	0.00301712	0.003712015	1
1031	130	0.014016079	0.01510863	0.00613107	0.014488211	0.000728546
1032	180	0.001845411	0.003065082	0.001991103	0.002651461	1
1033	178	0.001565378	0.002521184	0.001781978	0.003197452	1
1034	171	0.002939015	0.004576285	0.002959228	0.005523249	1
1035	180	0.001058699	0.002567631	0.002024294	0.002340107	0.121709199
1036	180	0.004625344	0.005531604	0.004798248	0.005363846	1
1037	180	0.000898343	0.002018821	0.00144071	0.001970805	1
1038	178	0.001046438	0.002196995	0.001734018	0.00198386	1
1039	178	0.001063662	0.002266712	0.001642272	0.002317863	1
1040	149	0.01417004	0.016558588	0.008403361	0.016992735	0.287073493
1041	178	0.005568883	0.00653561	0.004422822	0.006289508	1
1042	179	0.005363237	0.006210673	0.005509642	0.006030307	1
1043	168	0.002865465	0.004601746	0.002985269	0.00553238	1
1044	104	0.010232479	0.017022909	0.003975037	0.012251054	1
1045	128	0.005366313	0.007388823	0.00187747	0.007418718	0.240582594
1046	174	0.002322829	0.003653549	0.001954421	0.004185514	1
1047	178	0.003579475	0.004171896	0.003755752	0.004368457	1
1048	182	0.000814857	0.001604244	0.001419854	0.00161858	1
1049	179	0.001440922	0.003230419	0.002102734	0.00340994	1
1050	178	0.004269205	0.004729966	0.004196034	0.00462789	1
1051	119	0.002002465	0.004555641	0.001318681	0.004696755	1
1052	125	0.002811419	0.004977973	0.001216723	0.005170401	1
1053	182	0.004115629	0.004484971	0.003432698	0.004081207	1
1054	182	0.000784995	0.001503971	0.001078073	0.001327105	1
1055	158	0.012660755	0.01544197	0.007391299	0.014770809	0.002325496
1056	182	0.002488202	0.002905948	0.002667531	0.002805741	1
1057	182	0.001172481	0.002039805	0.001821911	0.002039919	0.363705123
1058	182	0.000944733	0.00174899	0.001705578	0.001755	0.014876157
1059	178	0.001957496	0.003426329	0.001467151	0.002887779	1
1060	180	0.00456985	0.005469854	0.003331881	0.005065955	0.019251295
1061	162	0.001969477	0.003771676	0.002127445	0.004001544	1
1062	160	0.001088315	0.002046027	0.001816434	0.002200604	0.066373957
1063	179	0.002452395	0.003520701	0.003351052	0.003564727	0.89820551
1064	167	0.004402516	0.007917005	0.004014599	0.007928656	1
1065	84	0.00348776	0.007998081	0.00166159	0.00543256	1
1066	182	0.003886288	0.004871019	0.004285847	0.004905045	1
1067	167	0.0014171	0.003540109	0.002047083	0.003916905	1
1068	109	0.006882591	0.007177745	0.005062362	0.006920563	1
1069	182	0.001661946	0.002347778	0.001970987	0.00244557	1
1070	176	0.004995415	0.007356112	0.003123055	0.006680654	1
1071	179	0.00099108	0.001889899	0.001527573	0.001947323	0.515666124
1072	182	0.001424345	0.002092018	0.001614261	0.001971218	1
1073	168	0.003059446	0.005126706	0.001980668	0.005018979	1
1074	181	0.00320627	0.003681914	0.003146938	0.003546803	1
1075	182	0.001379805	0.001887676	0.001974803	0.002377344	1
1076	142	0.008131928	0.011862357	0.00282192	0.011265328	0.529654999
1077	181	0.001267829	0.002519981	0.001570681	0.002341497	1
1078	182	0.003673936	0.004120147	0.003557598	0.004019241	1
1079	171	0.002143623	0.004620201	0.002496596	0.004414333	1
1080	182	0.001761527	0.002922675	0.003029647	0.003252035	0.006353251
1081	182	0.002004335	0.003273349	0.00298142	0.003513101	0.580065574
1082	175	0.003867403	0.006137331	0.003308976	0.006532005	1
1083	182	0.003088506	0.003639425	0.003337946	0.003760711	1
1084	181	0.000717103	0.001595673	0.00149328	0.001620705	0.462698539
1085	162	0.003204219	0.005072665	0.002824528	0.00597306	1
1086	179	0.003319808	0.004019921	0.00329622	0.003868846	1
1087	167	0.003043896	0.004949158	0.001061613	0.004875724	0.002937141
1088	175	0.001809806	0.003527169	0.001239098	0.003878337	1
1089	178	0.001002008	0.0017434	0.001239643	0.001955681	1
1090	182	0.005672719	0.006412219	0.004917495	0.00607298	1
1091	148	0.011305671	0.018099225	0.00946256	0.017873506	1
1092	182	0.001662364	0.002995412	0.002969596	0.003223002	0.237122053
1093	182	0.001882021	0.003716567	0.002820252	0.003478993	0.705523612
1094	163	0.003085687	0.005515704	0.003498542	0.006539521	1
1095	182	0.004323365	0.005196285	0.004713861	0.005291948	1
1096	138	0.012364977	0.013399599	0.005230016	0.014312924	1.80E-08
1097	100	0.015214068	0.018984548	0.009035563	0.01875002	0.055521307
1098	182	0.000723729	0.001214542	0.001219864	0.001394731	0.118202834
1099	182	0.003624809	0.004726885	0.004231803	0.004573107	1
1100	175	0.003306392	0.005158458	0.002095808	0.005001788	1
1101	182	0.000960936	0.001619325	0.001509277	0.001678764	0.009320685
1102	182	0.001357948	0.002160189	0.001724471	0.002013491	1
1103	168	0.003592849	0.006071855	0.002581947	0.006266356	1
1104	147	0.00549548	0.006434328	0.003439972	0.006715304	0.218396317
1105	180	0.000968211	0.001404824	0.001047977	0.001530321	1
1106	144	0.010527961	0.0126484	0.00569411	0.011979357	4.73E-05
1107	171	0.005378272	0.006091498	0.004050196	0.006435014	1
1108	173	0.002363601	0.00428182	0.00255133	0.004071171	1
1109	178	0.00351409	0.005756458	0.002990098	0.005864382	1
1110	183	0.00094451	0.001675662	0.001521981	0.001615451	0.619015113
1111	182	0.003980873	0.004885719	0.004634872	0.004994968	1
1112	174	0.002123752	0.003709554	0.002390451	0.003674771	1
1113	182	0.001746812	0.002870341	0.00192717	0.002644593	1
1114	183	0.005006258	0.005780239	0.005136587	0.005536969	1
1115	166	0.007906065	0.009343501	0.004668346	0.008525255	0.00168378
1116	182	0.00100301	0.001867478	0.001614858	0.001730683	1
1117	182	0.001158862	0.001953355	0.001953086	0.002129402	0.014840681
1118	176	0.007492216	0.008511531	0.005903767	0.008617115	1
1119	182	0.001525295	0.002818679	0.002337177	0.002737822	1
1120	181	0.001724138	0.003541678	0.002713055	0.003813914	0.941551489
1121	112	0.016461831	0.018762075	0.010304269	0.019432848	1
1122	179	0.001385042	0.002103037	0.001609128	0.001966754	1
1123	182	0.00419097	0.004517925	0.004473304	0.004622263	1
1125	180	0.0041509	0.004948947	0.004293428	0.004927332	1
1126	182	0.004101679	0.004317846	0.003731006	0.003985363	1
1127	179	0.002094241	0.003270048	0.002452817	0.003329026	1
1128	183	0.001357773	0.002544148	0.002038043	0.002247837	1
1129	183	0.00274223	0.003404705	0.002770917	0.003111918	1
1130	168	0.010564659	0.011558229	0.006198769	0.012340872	0.009777842
1131	173	0.002556237	0.00439738	0.00154321	0.004677285	1
1132	183	0.003530633	0.004291935	0.004051512	0.004345697	1
1133	181	0.002064836	0.003187811	0.002389894	0.003123023	1
1134	183	0.001571974	0.002155013	0.001825343	0.001962475	1
1135	183	0.002611559	0.003208694	0.003224073	0.003356112	1
1136	151	0.010901883	0.013429834	0.004476909	0.012436262	6.30E-06
1137	183	0.000432526	0.000860388	0.000686656	0.000806839	1
1138	182	0.003699133	0.004424975	0.003798934	0.004169064	1
1139	166	0.004750314	0.006764621	0.002845018	0.007397965	1
1140	183	0.001533742	0.002894693	0.002609993	0.002706099	0.049151817
1141	183	0.000712928	0.001612438	0.001512339	0.001640609	0.004039657
1142	165	0.001979708	0.003744183	0.001861702	0.002964156	1
1143	141	0.007739308	0.009011016	0.004999194	0.008544715	0.009671499
1144	180	0.000860834	0.001423705	0.001437633	0.001553325	0.020123929
1145	167	0.006932409	0.013440079	0.005973716	0.014261875	1
1146	183	0.002006306	0.003772471	0.003586066	0.004050072	0.03062415
1147	182	0.001334306	0.002734974	0.002101734	0.002593535	0.728207369
1148	153	0.003126028	0.005123479	0.003260363	0.00511503	1
1149	179	0.006727073	0.007739409	0.004811119	0.007326692	0.613117061
1150	182	0.001149435	0.001681366	0.001044673	0.001596578	1
1151	166	0.004647601	0.007637513	0.003594623	0.008932364	1
1152	173	0.002424242	0.003895484	0.001453488	0.003885332	1
1153	183	0.004463147	0.00506033	0.004187605	0.004889721	1
1154	158	0.00519778	0.007714718	0.00243968	0.007564791	1
1155	183	0.002541296	0.002951337	0.003116759	0.003150837	1
1156	183	0.001533742	0.002479218	0.002403846	0.002431875	1
1157	146	0.009072594	0.013515786	0.0047072	0.014176086	1
1158	183	0.002965892	0.003444309	0.00299572	0.00324218	1
1159	183	0.002081888	0.003072873	0.002886634	0.003249239	0.180428727
1160	179	0.002949853	0.005263934	0.003234153	0.004751047	1
1161	183	0.001225791	0.002426011	0.002069734	0.002236984	0.060518738
1162	181	0.001682086	0.003091152	0.00246806	0.002933409	1
1163	179	0.002403076	0.004272667	0.002660459	0.004069694	1
1164	179	0.001619433	0.002429236	0.001789763	0.002303433	1
1165	183	0.004188482	0.005098801	0.004024497	0.004550805	1
1166	162	0.005195492	0.008559748	0.003557313	0.009979052	1
1167	183	0.002127282	0.002536198	0.002258116	0.002479519	1
1168	183	0.002709641	0.003006567	0.002299181	0.002738226	1
1169	121	0.005700959	0.008048454	0.003266195	0.00822898	1
1170	184	0.000689002	0.001404484	0.001157344	0.001395116	1
1171	184	0.003474381	0.003872534	0.003293107	0.00375448	1
1172	177	0.001808318	0.003283848	0.001694484	0.002949364	1
1173	184	0.001083954	0.002039048	0.001756312	0.002003822	0.18665217
1174	184	0.001008895	0.002014615	0.001652336	0.001694586	1
1175	170	0.002422096	0.004064402	0.002256573	0.003851729	1
1176	184	0.000739515	0.001487232	0.001401728	0.001455111	0.115084839
1177	184	0.005983743	0.006949136	0.00655598	0.006691978	1
1178	165	0.004132231	0.006655115	0.002489906	0.006152982	1
1179	110	0.005280917	0.007624921	0.004233369	0.008382103	1
1180	184	0.002807417	0.003507964	0.003408938	0.003544007	1
1181	174	0.003027574	0.004963586	0.002051999	0.004811261	1
1182	184	0.003938632	0.004963692	0.004178065	0.004728861	1
1183	184	0.000824474	0.001688991	0.001432445	0.001614914	0.01323978
1184	175	0.003853955	0.005900266	0.003959455	0.006353955	1
1185	184	0.001732102	0.00303348	0.002299571	0.002704101	1
1186	184	0.001510612	0.002496554	0.002154793	0.002353498	1
1187	181	0.001397136	0.002759291	0.001364256	0.002624531	1
1188	175	0.004074784	0.005133847	0.00494841	0.005152947	1
1189	184	0.000411025	0.000865887	0.000843458	0.000903077	0.170519382
1190	166	0.014320531	0.01562582	0.008430296	0.015928212	0.095988192
1191	181	0.001671658	0.002713568	0.001744615	0.002804727	1
1192	183	0.005949162	0.006630801	0.005967604	0.006466747	1
1193	175	0.003341129	0.00479498	0.001829199	0.00447305	1
1194	184	0.005506899	0.00684989	0.006593301	0.00694642	1
1195	184	0.002487921	0.002929893	0.002395243	0.002920023	1
1196	129	0.022181146	0.025357728	0.014471969	0.02547721	1
1197	185	0.000421763	0.000620475	0.000505519	0.000686205	1
1198	184	0.003229536	0.00401167	0.003711806	0.003993171	1
1199	164	0.010568675	0.012480875	0.00681924	0.012571855	1
1200	168	0.001610793	0.003254352	0.001244821	0.003378538	1
1201	182	0.004486952	0.005346333	0.003793218	0.005106253	1
1203	168	0.001692302	0.00384421	0.00323828	0.004155863	0.037741878
1204	184	0.000978608	0.001771586	0.001738747	0.001959245	9.14E-06
1205	127	0.014827018	0.017867338	0.011199126	0.018268416	1
1206	184	0.000652727	0.001153803	0.001226977	0.001303155	0.001397531
1207	184	0.003477522	0.004032426	0.003936945	0.004109472	1
1208	118	0.012908603	0.015044253	0.006577832	0.014917463	0.001951263
1209	174	0.002756643	0.003993246	0.002662676	0.004430236	1
1210	185	0.003664921	0.004625303	0.003428111	0.004587248	1
1211	177	0.002008032	0.004075986	0.002169639	0.00393251	1
1212	181	0.005326232	0.006383092	0.005798302	0.006469427	1
1213	184	0.004449705	0.005816906	0.005722246	0.006010198	1
1215	182	0.004061018	0.005302321	0.004429533	0.005528059	1
1216	183	0.001416765	0.002336079	0.001211632	0.002313584	1
1217	127	0.00506937	0.007311596	0.002833435	0.007419209	1
1218	180	0.005867956	0.006472672	0.005201608	0.006838889	1
1219	184	0.004837923	0.006174406	0.005585675	0.005971199	1
1220	168	0.005575292	0.007877082	0.003054552	0.007647806	1
1221	180	0.004913026	0.006198106	0.005565275	0.005786002	1
1222	184	0.00071712	0.000952135	0.000705379	0.000941835	1
1223	105	0.013553952	0.016120062	0.008668629	0.017044294	1
1224	180	0.001044523	0.001644329	0.001196657	0.001488601	1
1225	184	0.000876184	0.001342632	0.001363816	0.001478105	0.093949264
1226	163	0.004155125	0.006576755	0.002530481	0.006002342	1
1227	181	0.002825584	0.003203805	0.002910926	0.003233588	1
1228	180	0.001049799	0.002109949	0.001591372	0.001875205	1
1229	173	0.003306566	0.00618135	0.002546219	0.006780564	1
1230	183	0.00203252	0.003213008	0.00280112	0.003057172	0.910940539
1231	149	0.005066411	0.008315514	0.003470114	0.006571783	1
1232	177	0.005199307	0.007152285	0.00319052	0.007662618	1
1233	179	0.003232323	0.004456791	0.002153625	0.004304833	1
1234	184	0.003415304	0.003952828	0.003417047	0.003918609	1
1235	160	0.005939782	0.009696016	0.003446631	0.00869815	1
1236	180	0.002554579	0.002984401	0.002843212	0.003376047	1
1237	181	0.001898254	0.002789511	0.002365664	0.00246938	1
1238	182	0.00094042	0.001794268	0.001661259	0.001801914	0.005360078
1239	183	0.006171374	0.006896932	0.005964215	0.006757854	1
1240	180	0.001026899	0.001794562	0.00187191	0.002033133	6.23E-05
1241	95	0.01062753	0.013382139	0.003271141	0.012326516	1
1242	180	0.004518984	0.00523132	0.00450956	0.005255858	1
1243	174	0.002659852	0.004426631	0.002744588	0.004448327	1
1244	164	0.003433333	0.006696879	0.004607239	0.008006924	1
1245	183	0.001385042	0.002163799	0.00199891	0.002131668	1
1246	183	0.004154079	0.004927355	0.004286808	0.004653782	1
1247	130	0.013306741	0.014635773	0.007080525	0.013759987	0.004883527
1248	178	0.000813011	0.001413509	0.000800291	0.001581607	1
1249	153	0.006991404	0.007732399	0.004994093	0.007640758	0.573734538
1250	159	0.006022023	0.008992405	0.003237095	0.008522667	1
1251	185	0.004418262	0.005060569	0.004821291	0.005061316	1
1252	183	0.001480541	0.003031211	0.002901705	0.003003365	0.068234351
1253	162	0.007947782	0.0110215	0.004482961	0.010804485	1
1254	184	0.00497579	0.005664916	0.005210862	0.005433472	1
1255	185	0.003745318	0.004212857	0.004039588	0.004320685	1
1256	80	0.014823849	0.01848417	0.005799293	0.018244244	0.003403474
1257	184	0.002769379	0.003098657	0.002804781	0.003252394	1
1258	185	0.00084076	0.001628307	0.00139958	0.001574369	0.339872448
1259	162	0.012650146	0.014397231	0.008197486	0.015765883	1
1260	184	0.003555627	0.004512747	0.00440087	0.004462411	1
1261	184	0.000808353	0.001425325	0.00124539	0.001528096	0.067309644
1262	119	0.013576779	0.01697028	0.005780817	0.017065841	0.006951871
1263	178	0.005231531	0.005891362	0.003571827	0.005592524	0.008394853
1264	184	0.004717854	0.005489974	0.005122072	0.00542877	1
1265	116	0.001848878	0.002843665	0.001661096	0.003006522	1
1266	184	0.003625278	0.004239548	0.003837863	0.004032304	1
1267	184	0.002067226	0.00228529	0.001886277	0.002111721	1
1269	184	0.000911444	0.001327184	0.001231797	0.001351647	1
1270	181	0.001071556	0.001778756	0.001646885	0.001731118	0.745590439
1271	166	0.003941601	0.006313629	0.002764439	0.006000236	1
1272	184	0.001105294	0.002399781	0.002393492	0.002599308	3.81E-06
1273	184	0.001923554	0.003159574	0.002723854	0.002793862	0.920698172
1274	178	0.003095174	0.005621807	0.003189576	0.006063042	1
1275	185	0.001235788	0.002005479	0.001832341	0.001945897	1
1276	185	0.003099174	0.00339763	0.003050734	0.003269599	1
1277	156	0.012186386	0.013441529	0.00675488	0.013734334	0.159010314
1278	182	0.003008509	0.003474764	0.002287194	0.003753341	1
1279	184	0.002145133	0.002521664	0.002237089	0.002556286	1
1280	182	0.002551387	0.003018246	0.002135774	0.002722035	1
1281	177	0.003750721	0.003896793	0.003770567	0.004089761	1
1282	182	0.001279771	0.002220261	0.00174133	0.002021379	1
1283	169	0.00377804	0.006504623	0.003367327	0.007474391	1
1284	185	0.001705514	0.003299405	0.002604167	0.002713158	0.751530211
1285	184	0.000921939	0.00185066	0.001562478	0.001699402	1
1286	160	0.010426699	0.012409029	0.007629371	0.013147026	1
1287	184	0.000946121	0.001819701	0.001330185	0.0016457	1
1288	185	0.004542639	0.004806717	0.004641649	0.004913746	1
1290	186	0.001980111	0.003134268	0.002743744	0.002910541	1
1291	186	0.001705595	0.003397094	0.002875521	0.003009009	1
1292	152	0.007653004	0.011464207	0.005968924	0.012002011	1
1293	185	0.002594034	0.003193471	0.003161056	0.003428938	1
1294	186	0.003296443	0.003898204	0.003372129	0.003663826	1
1295	185	0.000900576	0.00157022	0.001421015	0.001476964	0.596459341
1296	186	0.00094456	0.002020094	0.002083627	0.002334677	0.001279906
1297	186	0.002126664	0.003799127	0.002700503	0.003753004	1
1298	161	0.010183299	0.011596864	0.007387863	0.011480902	1
1299	185	0.002346729	0.002826101	0.002579092	0.002943193	1
1300	185	0.000648789	0.001238205	0.001085678	0.001183613	1
1301	185	0.001032347	0.002040696	0.001756955	0.001954392	0.003980956
1302	185	0.000734754	0.001367644	0.001210947	0.001416483	0.033805487
1303	185	0.004828585	0.005963144	0.005673588	0.006097142	1
1304	172	0.008467693	0.010418047	0.004042682	0.010366713	1.97E-07
1305	185	0.003064743	0.003519474	0.003328895	0.003675463	1
1306	185	0.003364172	0.003750107	0.003287105	0.00363852	1
1307	185	0.000655523	0.001149881	0.001176649	0.001230076	0.013081294
1308	185	0.005313302	0.005833025	0.005904627	0.006192628	1
1309	185	0.002892682	0.003381177	0.003422704	0.003723241	1
1310	185	0.000502008	0.001021964	0.001129944	0.001225046	5.73E-05
1311	184	0.004220472	0.004962777	0.004704647	0.005164479	1
1312	185	0.003187962	0.003755319	0.003357187	0.003560374	1
1313	184	0.000669697	0.001054467	0.000945907	0.000996394	1
1314	185	0.004946414	0.005549432	0.00514259	0.005420814	1
1315	185	0.005496095	0.006594831	0.005438516	0.006611465	1
1316	179	0.002670983	0.003934768	0.002352941	0.003740653	1
1317	184	0.003129784	0.00376022	0.003310109	0.003554027	1
1318	185	0.001336452	0.002441387	0.002495962	0.002603134	0.000207044
1319	184	0.00106538	0.001929483	0.001728444	0.001797088	0.068782577
1320	185	0.005235602	0.006188155	0.005602241	0.006090009	1
1321	185	0.001393049	0.002116026	0.001868864	0.002134843	1
1322	164	0.004503171	0.007746491	0.003545572	0.008512907	1
1323	185	0.000756239	0.001364286	0.001450777	0.001677511	0.001568828
1324	185	0.000948509	0.001445424	0.001520428	0.001601983	0.29385298
1325	128	0.012962211	0.013577422	0.006603997	0.014695005	0.386288978
1326	183	0.003303737	0.003876247	0.003217374	0.004023658	1
1327	184	0.000983671	0.001584739	0.001371761	0.001489644	1
1328	124	0.004605828	0.008816103	0.002121734	0.007858976	1
1330	181	0.001645897	0.002413095	0.002057842	0.00244718	1
1332	184	0.000840805	0.001857424	0.001581431	0.001817108	0.392061185
1333	184	0.001699628	0.002674019	0.002495425	0.002866954	0.02316788
1334	164	0.006170846	0.011518771	0.003859544	0.009314033	1
1335	73	0.011518325	0.015049502	0.005868545	0.014378747	0.550068152
1336	186	0.002569504	0.002977029	0.002880269	0.003319908	1
1337	161	0.003172589	0.00568696	0.00231925	0.004748475	1
1338	140	0.002828825	0.005202486	0.001423248	0.005375522	0.644533054
1339	185	0.002785515	0.003683647	0.003337403	0.003584098	1
1341	170	0.002097339	0.004081454	0.001405763	0.004074006	1
1342	181	0.00371402	0.004579913	0.003753876	0.005020453	1
1343	140	0.019352023	0.020878325	0.008043398	0.021360697	4.00E-05
1344	178	0.001097742	0.002347225	0.00248012	0.002584326	0.000526631
1345	186	0.002072443	0.003058169	0.002576293	0.002988709	1
1346	158	0.012328391	0.014209317	0.007709892	0.014099158	0.065946356
1347	186	0.000584249	0.000973974	0.000784449	0.000892637	1
1348	186	0.003378196	0.003738616	0.003774706	0.003881345	1
1349	178	0.002696332	0.005179723	0.002865548	0.004585256	1
1350	180	0.006002741	0.008453141	0.002943643	0.008386467	0.226978196
1351	187	0.003256268	0.003924852	0.003543849	0.003689132	1
1352	182	0.003081697	0.00526677	0.003203947	0.004754491	1
1353	186	0.001156389	0.002087906	0.001730443	0.002134657	1
1354	187	0.003466205	0.004045668	0.003930045	0.004196573	1
1355	180	0.003202029	0.004877162	0.001995484	0.005254451	1
1356	120	0.001422314	0.001997322	0.002118212	0.002199108	1
1357	187	0.001265289	0.002365362	0.002085957	0.002262487	0.189120212
1358	181	0.003190924	0.005357433	0.00216763	0.004972149	1
1359	116	0.008033194	0.008614948	0.003982796	0.008397908	1.21E-05
1360	185	0.003562448	0.004364262	0.004095963	0.004451316	1
1361	179	0.002465657	0.003503741	0.001562229	0.003276436	1
1362	186	0.001213771	0.002034987	0.001990214	0.002163821	0.269508572
1363	186	0.001370725	0.00231201	0.002098734	0.002499763	0.011671371
1364	114	0.00883985	0.010435553	0.004969285	0.010231956	0.041420974
1365	183	0.000891266	0.001485057	0.001277605	0.001517841	1
1366	186	0.003053988	0.003698976	0.00316123	0.003649187	1
1367	175	0.005163956	0.005748842	0.00431467	0.005904785	1
1368	182	0.001435002	0.002641329	0.002087759	0.002559856	0.214884162
1369	187	0.001729107	0.003100717	0.002353556	0.002879019	1
1370	187	0.001498127	0.002715064	0.001888039	0.002672958	1
1371	187	0.00526489	0.006017231	0.003945885	0.006032433	1
1372	187	0.003708855	0.004325611	0.004346413	0.004514962	1
1373	184	0.002142502	0.003176413	0.001407931	0.003050352	1
1375	186	0.002171662	0.002559623	0.002158792	0.002467816	1
1376	187	0.000894055	0.001720445	0.001432408	0.001792405	1
1377	187	0.000944733	0.00160237	0.001507033	0.001688091	0.312440446
1378	187	0.00541028	0.006114287	0.005997245	0.006269915	1
1379	175	0.006048823	0.009727292	0.003713113	0.009568609	1
1380	187	0.004584527	0.005190018	0.004563895	0.005115892	1
1381	186	0.003423826	0.004146525	0.003757129	0.003978476	1
1382	185	0.001075703	0.001997151	0.001547565	0.001969865	1
1383	177	0.006786522	0.008105516	0.005944798	0.008160987	1
1384	184	0.002709419	0.003079939	0.003156116	0.003253285	1
1385	184	0.005468023	0.007928285	0.00272459	0.007645936	0.05992983
1386	184	0.001512354	0.002636171	0.002343361	0.002535429	1
1387	185	0.00113701	0.001679784	0.001355748	0.001540737	1
1388	165	0.007422402	0.008479338	0.005260582	0.008977534	1
1389	183	0.001416765	0.002213903	0.00175507	0.002062909	1
1390	183	0.001557286	0.002392001	0.00204404	0.002398383	0.989890236
1391	172	0.010393213	0.013664183	0.006213158	0.013365587	0.001214364
1392	183	0.001419878	0.002684953	0.002410026	0.002582296	0.029184647
1393	183	0.001331558	0.002557944	0.00261984	0.002890037	0.000524229
1394	68	0.015431615	0.018141529	0.010097355	0.018982515	1
1395	183	0.000896539	0.001480773	0.001766576	0.001798849	0.000217139
1396	183	0.002503129	0.002922463	0.002706932	0.002930023	1
1397	182	0.00091014	0.002028593	0.001381245	0.002165397	1
1398	183	0.00203666	0.002445664	0.002188759	0.0023114	1
1399	183	0.000834028	0.001285583	0.001293661	0.001368154	0.167806632
1400	183	0.001121435	0.002132784	0.001863102	0.001919993	0.211707288
1401	183	0.00070855	0.0014232	0.001345378	0.001517226	0.000434237
1402	183	0.00074239	0.001520086	0.001395534	0.001574997	0.000348406
1403	174	0.006775988	0.00771271	0.00543795	0.007722339	1
1404	183	0.001067236	0.001880683	0.00105042	0.001696275	1
1405	182	0.004122029	0.005070585	0.004320029	0.004920761	1
1406	183	0.001433075	0.002222551	0.001613904	0.002424693	1
1407	179	0.00185701	0.003014153	0.002014352	0.0027341	1
1408	183	0.003223496	0.00351289	0.003567582	0.003745469	1
1409	114	0.005721567	0.010287079	0.00385788	0.010882598	1
1410	182	0.000637343	0.001434932	0.001335286	0.001484294	0.004620123
1411	182	0.002593496	0.003926577	0.003217604	0.00363612	1
1412	181	0.00247117	0.005043632	0.003152936	0.004795469	1
1413	183	0.001554807	0.002565273	0.002176871	0.002346858	1
1414	182	0.001484363	0.002990907	0.002336149	0.002444292	1
1415	180	0.002515583	0.003862264	0.002390335	0.003523497	1
1416	162	0.0071763	0.007754362	0.003468149	0.007676552	1.48E-07
1417	181	0.003036745	0.003328895	0.003168819	0.003449602	1
1418	168	0.009251733	0.010345909	0.004058194	0.010094788	1.04E-08
1419	181	0.001051746	0.001728011	0.001665492	0.001825376	0.019382252
1420	180	0.002290044	0.003510148	0.003444343	0.003743453	0.019524736
1421	178	0.002693629	0.005279293	0.002971705	0.004756637	1
1422	181	0.002904163	0.003710378	0.003225194	0.003640545	1
1423	181	0.002012072	0.002351688	0.001904762	0.002291556	1
1424	126	0.014576913	0.017293547	0.008772503	0.018328638	0.415594818
1425	181	0.003156167	0.003557729	0.003163251	0.003484309	1
1426	178	0.003213237	0.003968564	0.004192095	0.004252469	1
1427	152	0.006966641	0.012606138	0.003587876	0.012140112	1
1428	181	0.004887984	0.005323322	0.004874878	0.005124429	1
1429	181	0.00069541	0.001178322	0.00104435	0.001186539	1
1430	178	0.002181847	0.002915915	0.001311033	0.002894959	1
1431	181	0.003300784	0.003491763	0.00298033	0.003342588	1
1432	180	0.002355527	0.002938052	0.002667599	0.00295578	1
1433	180	0.000756478	0.001451642	0.001178565	0.001354373	0.750592845
1434	180	0.000694686	0.00134022	0.001189159	0.001391158	0.008654179
1435	168	0.005095184	0.005983201	0.003668462	0.005832142	1
1436	176	0.001200212	0.002412522	0.001811828	0.002482615	1
1437	180	0.001319704	0.002340755	0.001953083	0.002262098	1
1438	180	0.000583377	0.001555612	0.001533188	0.001604936	0.0001704
1439	164	0.00390005	0.006482804	0.002216767	0.006180789	1
1440	180	0.004270492	0.004637978	0.004093018	0.004677382	1
1441	180	0.003955071	0.004797367	0.004638844	0.004880391	1
1442	169	0.001836885	0.003922056	0.001997004	0.003720858	1
1443	180	0.001863724	0.002301348	0.002341312	0.002432334	1
1444	180	0.001228136	0.002129714	0.001954516	0.001990559	0.100009609
1445	180	0.001061651	0.001810607	0.002020515	0.002075092	0.010677905
1446	178	0.001429607	0.00247375	0.001801608	0.002026065	1
1447	180	0.002386219	0.003508614	0.002440487	0.003410041	1
1448	167	0.002163878	0.004100691	0.002237572	0.004280252	1
1449	180	0.003188217	0.003778827	0.003780242	0.004102047	1
1450	180	0.003625473	0.004142906	0.003823647	0.004409799	1
1451	171	0.00227932	0.003962205	0.001880515	0.003952815	1
1452	180	0.000631899	0.001126768	0.000887719	0.00118267	1
1453	179	0.003830244	0.004628175	0.00401582	0.004436132	1
1454	142	0.005509956	0.006487963	0.003097343	0.007668611	1
1455	122	0.003499313	0.005395107	0.002827654	0.005111738	1
1456	176	0.003027417	0.003547023	0.003086961	0.003399488	1
1457	145	0.005324298	0.008811735	0.003382492	0.008703913	1
1458	170	0.000735565	0.001586392	0.001275582	0.001647974	0.155119723
1459	175	0.00378583	0.004455973	0.003431316	0.004468022	1
1460	107	0.008807588	0.009335242	0.00552017	0.009442389	1
1461	178	0.000926919	0.001634226	0.001066478	0.001686293	1
1462	179	0.004002134	0.004173845	0.003685027	0.004238986	1
1463	173	0.003218194	0.005799257	0.003196501	0.005447501	1
1464	173	0.003389389	0.005073343	0.00321121	0.005389951	1
1465	177	0.003612554	0.004100619	0.003811944	0.003955893	1
1466	170	0.002196151	0.005301529	0.002660204	0.004836537	1
1467	112	0.005385021	0.008282503	0.003210599	0.009968555	1
1468	178	0.003045327	0.003553235	0.003654698	0.003822718	1
1469	169	0.002298264	0.004851584	0.003396013	0.004619242	1
1470	156	0.003691312	0.005567773	0.003244888	0.006470467	1
1471	178	0.00288422	0.003223161	0.003184294	0.003230371	1
1472	89	0.010921502	0.011421457	0.005427842	0.012242423	0.100272621
1473	178	0.003161499	0.003790368	0.003473774	0.003591751	1
1474	178	0.002038526	0.002324384	0.001994596	0.002395584	1
1475	131	0.014558233	0.016822349	0.007518491	0.015509823	0.002559586
1476	172	0.001286915	0.002701612	0.002275822	0.002527337	0.033696616
1477	178	0.001413767	0.002532644	0.002830682	0.002889603	0.001913369
1478	167	0.003857901	0.006068135	0.004601698	0.006611632	1
1479	163	0.002242871	0.003877304	0.002848062	0.003983942	1
1480	176	0.000875701	0.001671608	0.001562014	0.001686422	0.079717694
1481	169	0.004074784	0.006004162	0.003938759	0.006691471	1
1482	178	0.000931848	0.001889819	0.00169641	0.001884331	0.28011237
1483	178	0.003260427	0.003755845	0.002936955	0.003535535	1
1484	139	0.008101444	0.01430639	0.006821947	0.015586005	1
1485	176	0.000915141	0.001856855	0.001621722	0.001767877	1
1486	176	0.003151651	0.003854974	0.003625849	0.003987702	1
1487	116	0.006194702	0.010002588	0.003037273	0.009996507	1
1488	172	0.001233135	0.002422757	0.002490979	0.002479394	1
1489	172	0.001513814	0.002281297	0.002335398	0.00240605	1
1490	149	0.006241565	0.010561555	0.004245283	0.009354117	1
1491	108	0.011281713	0.020406606	0.001775564	0.01795778	0.011199542
1492	105	0.018773467	0.0215876	0.005544684	0.018826145	3.10E-05
1493	93	0.01045701	0.012829146	0.006942659	0.01201038	0.589646467
1494	155	0.002598016	0.003263326	0.003307425	0.003346333	1
1495	156	0.000846878	0.001458367	0.001412593	0.001522482	1
1496	143	0.006768792	0.009592967	0.003327312	0.009932011	0.291846047
1497	99	0.011878248	0.01900977	0.00218652	0.019318266	1
1498	124	0.007889258	0.009527788	0.00394897	0.009190591	5.66E-05
1499	127	0.005899705	0.007839837	0.003847634	0.007696006	1
1500	112	0.004336604	0.007240873	0.001962319	0.008356924	1
1501	116	0.009648749	0.011269856	0.004475355	0.010829935	1.20E-07
1502	140	0.00252166	0.004213059	0.001725854	0.004903199	1
1503	117	0.002795378	0.003226094	0.003260515	0.00356968	1
1504	136	0.000519337	0.0009856	0.000904445	0.001103705	1
1505	111	0.008689139	0.013114972	0.006187162	0.01429536	1
1506	145	0.001118151	0.002013103	0.001767636	0.001762371	1
1507	145	0.000490196	0.00110936	0.001206721	0.001373893	0.194658396
1508	140	0.001787782	0.003795198	0.001781995	0.002967442	1
1509	141	0.000843526	0.001295985	0.001136364	0.001252425	1
1510	126	0.001492576	0.002446949	0.001252333	0.002443455	1
1511	103	0.010764263	0.013495755	0.007675439	0.01335238	1
1512	78	0.01103769	0.011910178	0.003929856	0.011839482	0.000258879
1515	97	0.004536617	0.00780146	0.00207832	0.007287613	0.086436665
1516	81	0.006833713	0.011741222	0.002644268	0.012281023	1
1517	91	0.004759519	0.007476027	0.002913025	0.007379511	1
1518	109	0.002095557	0.004270984	0.002321014	0.003701338	1
1520	81	0.004581673	0.006896196	0.002512904	0.005891412	1
1521	95	0.001645278	0.002336776	0.001906578	0.002697647	1
1526	73	0.006915339	0.009456686	0.004201681	0.008310538	1
1528	87	0.007410734	0.012833689	0.002037582	0.012438633	1
1529	93	0.003036437	0.006025179	0.003117914	0.007481884	1
1531	78	0.003094589	0.004956096	0.001666732	0.006141376	1
1532	87	0.014143426	0.015486804	0.006359705	0.015627498	0.022027965
1533	86	0.011744547	0.019633232	0.002258242	0.015240334	1
1534	89	0.000594106	0.001321456	0.000946074	0.001510483	1
1537	105	0.002106742	0.002857893	0.002477477	0.00269663	1
1538	73	0.006817321	0.00713798	0.004482295	0.007411255	1
1539	74	0.009593031	0.015845674	0.001991232	0.014172822	0.000751603
1541	74	0.007345015	0.008212706	0.005203924	0.008157681	1
1543	78	0.008676524	0.014000042	0.002770286	0.01441758	1
1546	106	0.003191557	0.003954865	0.002915618	0.00358859	1
1547	90	0.004116208	0.006746245	0.002859266	0.00631788	1
1549	111	0.005503145	0.006256704	0.003732457	0.006172168	0.539967648
1552	94	0.002127071	0.002615129	0.000775719	0.002598043	1
1553	86	0.005465704	0.006184362	0.004849536	0.006313544	1
1554	104	0.00675579	0.010024602	0.001590066	0.011164696	0.00836841
1555	98	0.00759591	0.009742193	0.001574612	0.010270424	0.002257891
1556	89	0.008075635	0.009551796	0.004952129	0.009410625	1
1557	154	0.000634159	0.001220406	0.001021308	0.00115349	1
1558	155	0.001054852	0.001786015	0.001428571	0.00158816	1
1559	142	0.006909786	0.009528079	0.003315682	0.009935177	0.01480023
1560	101	0.001936108	0.003311731	0.00240096	0.002899031	1
1561	160	0.00107942	0.002004079	0.001614027	0.001749619	1
1562	147	0.005194805	0.006924838	0.002718869	0.007549301	1
1563	140	0.002557279	0.003058503	0.003322979	0.003126572	1
1564	131	0.017599637	0.020611245	0.004663212	0.020974668	1.98E-08
1565	144	0.002395361	0.004013187	0.001763298	0.003389961	1
1566	173	0.001024765	0.001813612	0.001559715	0.001655271	1
1567	173	0.00287047	0.00343129	0.003041145	0.003305295	1
1568	154	0.002420736	0.003458896	0.001521595	0.003176888	1
1569	136	0.013952764	0.016254714	0.004669744	0.014815276	3.46E-10
1570	169	0.004623684	0.005468855	0.004632203	0.005498002	1
1571	115	0.004179392	0.006896184	0.002452893	0.006306087	1
1572	129	0.008796396	0.010320422	0.003828158	0.009990959	4.96E-09
1573	174	0.003715762	0.004212959	0.004322823	0.004358005	1
1574	165	0.003460208	0.005585218	0.002031694	0.006542275	1
1575	173	0.001104972	0.00211732	0.001746104	0.001917038	1
1576	167	0.005811354	0.006560975	0.00319081	0.005922408	3.36E-08
1578	169	0.003277036	0.004943774	0.002284203	0.005377768	1
1579	178	0.003230324	0.003882972	0.003790966	0.003803763	1
1580	175	0.001518219	0.002589043	0.002134016	0.003196717	1
1581	142	0.013670643	0.015070685	0.005648835	0.015898268	1.15E-07
1582	177	0.004080592	0.004835261	0.003850311	0.005190115	1
1583	154	0.00519348	0.008195845	0.004135299	0.008110588	1
1584	176	0.003982427	0.004896327	0.004031015	0.004944082	1
1585	176	0.00446405	0.004890932	0.004675438	0.00522598	1
1586	162	0.003922273	0.005727582	0.002560342	0.006953517	1
1587	160	0.004437025	0.005207742	0.004163185	0.005100455	1
1588	172	0.000727737	0.00115475	0.001238049	0.001376412	0.676636044
1589	174	0.003136175	0.004778243	0.002221955	0.006136436	1
1590	175	0.004155125	0.004803072	0.003193188	0.004706725	1
1591	172	0.004649343	0.005724407	0.003343846	0.006107434	0.008177931
1592	160	0.006868936	0.009917516	0.003947972	0.00966453	1
1593	178	0.001646068	0.002923803	0.002619148	0.002843976	0.375196888
1594	178	0.001105002	0.002383087	0.002166795	0.002351344	0.060213006
1595	158	0.006187741	0.007710241	0.003266183	0.007690687	1
1596	178	0.003013162	0.003683357	0.003499663	0.00394696	1
1597	177	0.000573066	0.00143219	0.000896861	0.001517081	1
1598	151	0.00785987	0.009644342	0.004142012	0.009350654	0.03488906
1599	178	0.003976613	0.004489131	0.00410491	0.004362625	1
1600	178	0.001408898	0.002494668	0.002158826	0.002268897	0.85006889
1601	178	0.001533003	0.002942216	0.002737526	0.00288028	0.005395265
1602	178	0.002036439	0.003385971	0.003204612	0.003485338	0.416283044
1603	178	0.004243517	0.004852331	0.004528892	0.005003574	1
1604	165	0.005162956	0.008255605	0.003410519	0.008090092	1
1605	174	0.005164692	0.005827765	0.004211529	0.005669064	1
1606	178	0.004340979	0.00510985	0.004811535	0.005154498	1
1607	173	0.002965892	0.004893451	0.002248274	0.005561259	1
1608	178	0.002720582	0.00333717	0.003068347	0.003308422	1
1609	178	0.002416925	0.002623403	0.002277362	0.002596353	1
1610	150	0.012504687	0.014542808	0.00605924	0.015277449	0.001712144
1611	100	0.002845841	0.00301922	0.002440356	0.002688498	1
1612	177	0.001260398	0.002524779	0.00227305	0.002411191	0.108622853
1613	99	0.006133672	0.010448021	0.00405515	0.009058705	1
1614	176	0.004391182	0.005089773	0.004806881	0.00510308	1
1615	176	0.00157215	0.002528815	0.002075491	0.002507859	1
1616	158	0.005311201	0.010178212	0.004597781	0.010620936	1
1617	176	0.001274818	0.002099214	0.001804369	0.001951334	0.870952326
1618	176	0.001441571	0.002702904	0.002192455	0.002551505	1
1619	169	0.002420331	0.004213083	0.002379922	0.004847482	1
1620	135	0.011325967	0.013027065	0.007120253	0.01316028	1
1621	175	0.003269098	0.004107271	0.003546099	0.003688785	1
1622	175	0.003061224	0.005322873	0.001581931	0.005841253	1
1623	178	0.004355508	0.004980277	0.004397701	0.004764577	1
1624	174	0.003513021	0.004345018	0.004034918	0.004404228	1
1625	164	0.004757933	0.005988357	0.002834552	0.006645641	1
1626	177	0.003684938	0.004391694	0.004340056	0.004624228	1
1627	178	0.001292428	0.002543862	0.002187843	0.002727627	1
1628	121	0.007666667	0.011081097	0.004305769	0.01141078	1
1629	175	0.004326507	0.005197739	0.004457081	0.005390923	1
1630	175	0.004198966	0.004670742	0.004062563	0.004580242	1
1631	140	0.009787199	0.011949938	0.005612615	0.010656588	0.089228036
1632	173	0.001716107	0.003445273	0.001684248	0.003291007	1
1633	106	0.003343715	0.003987811	0.003303379	0.003485387	1
1635	177	0.004314477	0.005110873	0.004780316	0.005122622	1
1636	174	0.000728023	0.001492962	0.001383493	0.001523612	0.064932379
1637	172	0.003248666	0.004889131	0.002816805	0.005654116	1
1638	173	0.001055131	0.001554645	0.001246559	0.001487997	1
1639	173	0.003847211	0.004787839	0.004478126	0.004601658	1
1640	95	0.014742739	0.017854513	0.007713608	0.016962662	0.147867106
1641	69	0.00529462	0.00674864	0.002526479	0.006687421	0.031580696
1642	170	0.004592885	0.005089641	0.004077438	0.004853759	1
1643	118	0.003263608	0.005682689	0.002310327	0.005925227	1
1644	167	0.006257822	0.007817645	0.004505427	0.007086587	1
1645	171	0.000912825	0.001142459	0.001024304	0.001259617	1
1646	121	0.005263158	0.008039679	0.003962831	0.008366482	1
1647	172	0.000994983	0.001985929	0.002104904	0.002290953	0.019459403
1648	174	0.001766942	0.003171644	0.002114524	0.002944921	1
1649	162	0.004724866	0.006986064	0.002989623	0.006235408	1
1650	175	0.002400175	0.002839223	0.002758367	0.002964547	1
1651	166	0.000830136	0.00146973	0.001182909	0.001454412	1
1652	166	0.000987182	0.001688204	0.001307261	0.001478841	1
1654	175	0.003036745	0.003504515	0.003013258	0.003269126	1
1655	144	0.00816632	0.009475642	0.004238549	0.009037983	0.000938847
1656	173	0.000988631	0.001950559	0.001409969	0.001935795	1
1657	174	0.002108223	0.00316384	0.002899521	0.003010349	1
1658	101	0.016094746	0.01887806	0.007726039	0.017812522	0.000705785
1659	175	0.00099108	0.001750447	0.001596169	0.001737988	1
1660	172	0.00097458	0.001990952	0.001702129	0.001977984	0.706435915
1661	152	0.00187433	0.003401042	0.002813512	0.003582817	1
1662	175	0.00125565	0.002238722	0.001441701	0.002129005	1
1663	174	0.004240304	0.005352456	0.005171173	0.005387129	1
1664	65	0.002906977	0.005265032	0.002170767	0.005472792	1
1665	117	0.007892293	0.009718413	0.003920664	0.009986961	0.000338788
1666	174	0.003237596	0.003816455	0.00347294	0.003736459	1
1667	155	0.005368573	0.009176283	0.002132846	0.009815652	0.064970953
1668	167	0.003368748	0.004080277	0.002879473	0.004202581	1
1669	173	0.001638577	0.001940065	0.001749441	0.001999006	1
1670	121	0.014558233	0.017219224	0.008841985	0.019467483	0.250425994
1671	66	0.016505598	0.021274075	0.001917544	0.017018149	0.001332119
1672	132	0.003274346	0.003688507	0.002612791	0.003587437	1
1674	92	0.008309001	0.01351657	0.001757556	0.014731771	6.47E-05
1675	154	0.006002177	0.007135399	0.003322088	0.007703693	2.35E-08
1676	159	0.007744957	0.010848294	0.003072445	0.011001386	0.094602796
1677	170	0.00295843	0.003698319	0.003271448	0.003668258	1
1678	135	0.010911925	0.012265379	0.002876515	0.011269915	8.67E-11
1679	128	0.007409035	0.008469504	0.004553103	0.009694099	0.717064508
1680	171	0.004089422	0.004650894	0.004261364	0.004475011	1
1681	173	0.003681885	0.004668156	0.004820245	0.004966993	1
1682	152	0.005375766	0.008985646	0.003714339	0.009564297	1
1683	164	0.004852941	0.00584328	0.004896044	0.006349338	1
1684	173	0.003249768	0.004142678	0.003680336	0.003868061	1
1685	150	0.006232019	0.009457776	0.002735479	0.008957337	0.438248084
1686	168	0.004744096	0.005458532	0.004191948	0.005064329	1
1687	170	0.001328365	0.002007971	0.00045176	0.001719635	2.68E-07
1688	143	0.0117491	0.013624483	0.006747324	0.013860928	0.092784689
1689	167	0.00298103	0.003492243	0.003333333	0.003542449	1
1690	173	0.000984058	0.001648548	0.00103377	0.00202919	1
1691	150	0.012264615	0.013855442	0.007070237	0.014449452	0.000508427
1692	173	0.001180837	0.002212132	0.001800095	0.002175928	0.366999105
1693	173	0.000983284	0.002324782	0.002257924	0.002440199	0.000177322
1694	150	0.005716075	0.00791002	0.002856654	0.007294194	1
1695	173	0.003745318	0.004581828	0.004048086	0.004461041	1
1696	173	0.000712504	0.001526365	0.001302083	0.001479667	1
1697	98	0.011692759	0.014422147	0.007251277	0.013051894	1
1698	164	0.003972522	0.005588131	0.002156614	0.006378393	1
1699	164	0.003132208	0.005532136	0.00245449	0.005144057	1
1701	169	0.002016637	0.003466059	0.001312561	0.002992384	1
1702	166	0.003258109	0.003891386	0.002750386	0.00380969	1
1703	165	0.001152738	0.002228261	0.000826446	0.002192939	1
1704	171	0.004144219	0.004767783	0.00504264	0.005265784	1
1705	170	0.000795898	0.001148409	0.001080261	0.001229668	1
1706	157	0.002834008	0.005003966	0.002119392	0.005621503	1
1707	66	0.01052772	0.01171179	0.006252082	0.011199813	1
1708	173	0.003361571	0.004245534	0.00397922	0.004154289	1
1709	167	0.001836885	0.002990773	0.002240645	0.003326049	1
1711	173	0.00252228	0.003912209	0.003046458	0.003593552	1
1712	159	0.005527043	0.009049974	0.003811944	0.010130137	1
1713	173	0.003522367	0.004196594	0.004010489	0.004131459	1
1714	173	0.001937984	0.003309109	0.002293578	0.0029162	1
1715	165	0.003560408	0.005109817	0.002926829	0.006242973	1
1716	173	0.003745318	0.004438473	0.00458059	0.004823344	1
1717	173	0.001067236	0.002441951	0.002528754	0.002598415	0.000894372
1718	122	0.004308794	0.005861374	0.004248493	0.007888919	1
1719	104	0.002441011	0.003848775	0.00394271	0.004271447	0.747379205
1720	138	0.003194028	0.00645548	0.003006851	0.007405842	1
1721	128	0.020384202	0.020717924	0.009389205	0.019634605	1.76E-06
1722	161	0.00150623	0.002500263	0.002080083	0.0026598	1
1724	140	0.003372481	0.005497185	0.002588144	0.005066361	1
1725	169	0.000736377	0.001097444	0.000998403	0.001114981	1
1726	169	0.002883691	0.003513725	0.003322909	0.003514697	1
1727	143	0.011950342	0.014179171	0.005867971	0.014233029	0.000113189
1728	81	0.010847556	0.012116912	0.004823338	0.012153243	0.005530021
1729	158	0.00155106	0.002505543	0.002081909	0.002740038	1
1730	157	0.007016372	0.011383961	0.005172414	0.012593658	1
1731	161	0.001533742	0.003681205	0.001995676	0.003600978	1
1732	161	0.002162162	0.002576255	0.002363445	0.002860353	1
1733	134	0.014338857	0.017654566	0.007403792	0.018058859	0.233443891
1734	169	0.002080083	0.002500597	0.002279502	0.002591884	1
1735	169	0.002204262	0.002863546	0.002366397	0.002876125	1
1736	104	0.007904979	0.009671263	0.004575455	0.010177012	1
1737	164	0.001646362	0.00322005	0.002084086	0.003381938	1
1738	76	0.001708204	0.002577872	0.002972941	0.003257594	1
1739	148	0.005225216	0.007513728	0.00340058	0.007997321	1
1740	171	0.001438159	0.002151387	0.001881383	0.002079612	1
1741	171	0.002803738	0.002942639	0.002583372	0.002765023	1
1742	151	0.002385212	0.005326677	0.001627075	0.004801762	1
1743	171	0.000756239	0.001280616	0.001258653	0.00133911	1
1744	171	0.001429082	0.002274873	0.002034847	0.002422112	1
1745	159	0.004326507	0.006212483	0.00253936	0.006549573	1
1746	170	0.003014912	0.003426662	0.003074794	0.003342759	1
1747	170	0.000699374	0.001551234	0.001474925	0.001646768	0.003053717
1748	170	0.001545112	0.002268746	0.001995587	0.002155007	1
1749	170	0.001765577	0.003363669	0.002394852	0.002917597	1
1750	170	0.001327509	0.002121161	0.002010613	0.002124662	0.28199731
1752	170	0.002362717	0.004039948	0.002229418	0.003800863	1
1753	169	0.00109544	0.001753445	0.001841004	0.002113355	0.34004495
1754	130	0.012137462	0.013278891	0.007124368	0.012657979	0.658492927
1755	168	0.002532781	0.002848355	0.002615857	0.002945968	1
1756	171	0.003164557	0.003711054	0.003555799	0.003718984	1
1757	156	0.003576208	0.007677171	0.002320371	0.007353497	1
1758	160	0.004793265	0.005417218	0.004004144	0.005246612	1
1759	167	0.001192606	0.002559511	0.00174092	0.002493498	1
1760	80	0.016947195	0.019866093	0.008688013	0.019038773	1
1761	92	0.007767429	0.00847403	0.003564579	0.008513204	1.58E-05
1762	170	0.002680431	0.003299203	0.003044391	0.003378742	1
1763	109	0.012717157	0.015334102	0.007518797	0.017175719	1
1764	151	0.004916421	0.008347622	0.003720546	0.00829767	1
1765	163	0.003907522	0.005631232	0.00236267	0.005863394	1
1766	157	0.006468085	0.010103649	0.003934192	0.009046856	1
1767	165	0.005263158	0.00587795	0.003941441	0.005740558	1
1768	159	0.003387534	0.004032203	0.002877321	0.00360015	1
1769	143	0.006321969	0.010414251	0.00442939	0.008593044	1
1770	170	0.000843555	0.001667514	0.001695592	0.00190912	0.00238963
1771	166	0.001247242	0.002975311	0.000967787	0.002582825	1
1772	148	0.011663331	0.013306404	0.00765683	0.012641602	0.420783887
1773	166	0.004889566	0.00586683	0.005226041	0.005802882	1
1774	156	0.001303359	0.00207816	0.001376345	0.001871779	1
1775	142	0.0117291	0.015641109	0.006938396	0.016514854	1
1776	167	0.002028772	0.004220968	0.003188098	0.004684431	1
1777	164	0.001400742	0.002925479	0.002242362	0.00366483	1
1778	145	0.003027682	0.006087384	0.0043257	0.006825148	1
1779	157	0.003511236	0.005618465	0.002341709	0.006484628	1
1781	141	0.005030181	0.008363589	0.005032351	0.009505751	1
1782	169	0.002601671	0.00546429	0.00213851	0.004461927	1
1783	170	0.004977837	0.006134895	0.003773549	0.005952123	1
1784	95	0.004048583	0.005524026	0.00264131	0.006595321	1
1786	170	0.002992198	0.003510791	0.002898762	0.003253842	1
1787	90	0.009633402	0.010787673	0.006894445	0.011231514	1
1788	172	0.001613685	0.002634277	0.002536241	0.002744375	0.076910934
1789	173	0.001895016	0.00310718	0.002333459	0.002641844	1
1790	143	0.003337041	0.005410519	0.002194587	0.005071185	1
1791	173	0.001432665	0.002148623	0.002063335	0.002241233	1
1792	173	0.001410769	0.00204154	0.001624695	0.001849486	1
1793	144	0.007029097	0.011170766	0.004720526	0.011449911	1
1794	174	0.002351249	0.002893096	0.002602562	0.002786685	1
1795	174	0.001872496	0.002110965	0.00192857	0.002156572	1
1796	150	0.005598	0.008840299	0.003114783	0.009556027	1
1797	174	0.002078823	0.002495307	0.001807152	0.002334734	1
1798	174	0.001152806	0.002219244	0.002045257	0.002137946	0.57720678
1799	169	0.002608457	0.00397116	0.002255809	0.004419001	1
1800	174	0.003493214	0.004205841	0.003708759	0.004060149	1
1801	174	0.001595704	0.002413646	0.002246265	0.002397549	0.119448697
1802	174	0.001414752	0.002410072	0.002419399	0.00274667	0.001991588
1803	174	0.002219699	0.003399396	0.002942861	0.003056939	1
1804	174	0.002765681	0.00326452	0.003160395	0.003364957	1
1805	169	0.003613369	0.006194668	0.002771619	0.005985758	1
1806	173	0.002553191	0.002878539	0.002870391	0.003040451	1
1807	173	0.003160984	0.003749788	0.003379647	0.003805525	1
1808	159	0.002679528	0.004917135	0.002773629	0.005682213	1
1809	156	0.003350797	0.00529465	0.002220475	0.005071324	1
1810	173	0.001495726	0.002904092	0.001804873	0.002998402	1
1812	173	0.001080692	0.001842609	0.001447178	0.001753029	1
1813	173	0.000556174	0.000910478	0.000842602	0.00102388	1
1814	164	0.004772599	0.005603524	0.002680198	0.005665724	6.34E-05
1815	171	0.002332257	0.002750568	0.00233827	0.00273104	1
1817	119	0.009704251	0.011571996	0.006451613	0.010709518	1
1818	172	0.002393111	0.003489942	0.001605781	0.003577418	1
1819	174	0.001064261	0.001692906	0.001248452	0.001672551	1
1820	136	0.007019804	0.008370059	0.005902375	0.00923127	1
1821	174	0.004094934	0.004303523	0.004095291	0.004266044	1
1822	174	0.000752264	0.001330499	0.000961925	0.001150248	1
1823	136	0.006738541	0.008301636	0.005667951	0.00938945	1
1824	174	0.001261418	0.002576451	0.001886147	0.002341398	1
1825	174	0.000619565	0.001592879	0.001227987	0.001559871	0.724840484
1827	165	0.003958626	0.004417281	0.003360215	0.004441294	1
1828	173	0.00407332	0.004775101	0.004182407	0.004967721	1
1829	117	0.013767209	0.016142256	0.009377093	0.016283869	1
1830	173	0.001553599	0.002771301	0.00248911	0.002730574	1
1831	172	0.002975817	0.003533727	0.003611087	0.003625326	1
1832	164	0.004390012	0.008586937	0.002873564	0.007672454	1
1833	149	0.003012461	0.005186899	0.003049062	0.005061627	1
1834	171	0.00244873	0.00399718	0.00219106	0.003808202	1
1835	68	0.007081868	0.012436628	0.005559745	0.014292762	1
1836	174	0.001536702	0.002695275	0.002470668	0.002672237	1
1837	173	0.001152738	0.002099468	0.00164594	0.001957359	1
1838	132	0.012325948	0.014620963	0.007088568	0.013899389	0.0021495
1839	90	0.005407531	0.006432803	0.003586546	0.00611795	0.27310973
1840	121	0.018665522	0.019672574	0.007816092	0.0203681	7.34E-06
1841	156	0.002957535	0.005683244	0.00152287	0.005073439	1
1842	165	0.006148591	0.006817311	0.004446108	0.007164335	0.158065985
1843	95	0.006347374	0.011255614	0.001665081	0.008733609	0.014018091
1844	119	0.016194332	0.023339231	0.006526104	0.020759317	1
1845	171	0.001381215	0.002149155	0.001763668	0.001981183	1
1846	171	0.003195314	0.004356104	0.004352557	0.004610831	1
1847	123	0.002245677	0.004238684	0.002042484	0.004212006	1
1848	173	0.004408523	0.005234157	0.004614675	0.004845605	1
1849	172	0.000530706	0.001360309	0.001185217	0.001296946	0.039390824
1850	148	0.008861653	0.010469893	0.006978478	0.01110096	1
1851	173	0.00097688	0.00198535	0.001530925	0.001670177	1
1852	173	0.00123237	0.002348716	0.002124144	0.002251247	0.56015909
1853	146	0.005336521	0.007605838	0.004662057	0.007686105	1
1854	173	0.00143747	0.002252728	0.002206207	0.002401434	0.165380865
1855	173	0.001598465	0.001999668	0.002042067	0.002332816	0.286757177
1856	99	0.006185024	0.009285117	0.004169035	0.009121017	1
1857	171	0.001251564	0.002668555	0.001582278	0.002759897	1
1858	173	0.003709361	0.004477339	0.003462051	0.004275744	1
1859	78	0.02028185	0.023336036	0.007648277	0.023094482	0.007136708
1860	173	0.002668523	0.003274323	0.002918856	0.00310049	1
1861	171	0.002112304	0.002365605	0.002361939	0.002550329	1
1862	133	0.012068966	0.014870642	0.007424102	0.014454354	1
1863	174	0.00328353	0.003735116	0.003434196	0.003704817	1
1864	175	0.001102131	0.002173668	0.001885607	0.002087176	1
1865	123	0.005161734	0.009551565	0.004891816	0.009579188	1
1866	175	0.004723666	0.005581322	0.005323751	0.005494088	1
1867	175	0.005476673	0.006187124	0.005829359	0.005996364	1
1868	172	0.003705409	0.005032281	0.001397382	0.005033627	0.000576292
1869	174	0.003450196	0.004206537	0.003962274	0.004318692	1
1870	173	0.000504159	0.000828897	0.000730674	0.000792846	1
1871	139	0.009387573	0.011683158	0.008114641	0.011909047	1
1872	174	0.000819194	0.001412294	0.001567702	0.001792847	0.000578632
1873	174	0.000940238	0.001522664	0.001386688	0.001553152	1
1874	155	0.004606779	0.006059495	0.002510986	0.006389649	1
1875	175	0.00254159	0.003162254	0.002772643	0.003226747	1
1876	174	0.000843131	0.001627883	0.001347966	0.001556514	0.482287938
1877	140	0.006841186	0.009877757	0.00423879	0.011147227	1
1878	174	0.0009405	0.001407536	0.001386375	0.001531341	0.792870508
1879	174	0.001119721	0.001936756	0.001526718	0.001749812	1
1880	106	0.01161756	0.021676071	0.006277561	0.021486249	1
1881	172	0.001239665	0.002132986	0.001686369	0.002191473	1
1882	174	0.002744537	0.003287283	0.002970594	0.003251066	1
1883	164	0.002247654	0.004300704	0.002071242	0.003851195	1
1884	174	0.000504167	0.001136485	0.00101481	0.001116936	0.027383478
1885	170	0.002766299	0.003317116	0.002767691	0.003604677	1
1886	165	0.00345647	0.006481467	0.00239547	0.00543247	1
1887	174	0.000860067	0.002022858	0.001787692	0.002014866	0.000207846
1888	174	0.002879884	0.003336156	0.003253135	0.003315003	1
1889	167	0.002333333	0.004113689	0.002829998	0.003832718	1
1890	174	0.001228415	0.002238706	0.001772855	0.001940525	0.737740915
1891	174	0.00064973	0.001396539	0.001363539	0.00144058	0.000808378
1892	148	0.015141063	0.016827092	0.0096975	0.016623744	1
1893	174	0.004271172	0.004982368	0.00455724	0.004901277	1
1894	174	0.001630715	0.002880464	0.002443793	0.002639628	1
1895	170	0.003153566	0.005415245	0.002280977	0.005146717	1
1896	174	0.004717823	0.00514141	0.004212322	0.004675413	1
1897	174	0.000869104	0.001606901	0.001380153	0.00159346	1
1898	165	0.003892734	0.006520673	0.00430816	0.006754809	1
1899	161	0.002933412	0.005283421	0.002062242	0.005988416	1
1900	174	0.003992531	0.004421042	0.004286069	0.004515621	1
1901	168	0.003194479	0.005214736	0.003018321	0.005022754	1
1902	173	0.004420334	0.00505683	0.00446163	0.004713239	1
1903	97	0.00610998	0.011331887	0.002512142	0.011765598	1
1904	170	0.002494859	0.003832487	0.001423748	0.003912506	1
1905	146	0.003957704	0.004748264	0.003790058	0.00475925	1
1906	120	0.001760197	0.002889987	0.001937237	0.002699622	1
1907	162	0.002014948	0.003384785	0.002689597	0.003685454	1
1908	174	0.000908773	0.001601859	0.001568664	0.001895183	0.002147434
1909	174	0.001061779	0.002047866	0.001981034	0.002134856	0.066707997
1910	161	0.004744526	0.007388311	0.003384292	0.006925368	1
1911	169	0.002258793	0.003474722	0.002503013	0.002944317	1
1912	136	0.005869121	0.009195248	0.003112511	0.009374067	1
1913	152	0.00622973	0.010088488	0.004126578	0.009273267	1
1914	173	0.001404494	0.002578541	0.00212917	0.002593743	0.54135806
1915	173	0.001238902	0.001977835	0.001462905	0.002263187	1
1916	132	0.012954046	0.015064837	0.005109986	0.014401523	2.24E-07
1917	171	0.002346729	0.002667761	0.002670875	0.002903453	1
1918	174	0.000734534	0.001286536	0.001137245	0.001264187	1
1919	166	0.005489861	0.007726558	0.002455036	0.007528367	0.083609159
1920	174	0.002910949	0.003741796	0.003488293	0.003678697	1
1921	167	0.002471577	0.002731348	0.002434167	0.002620288	1
1922	171	0.004543053	0.006342773	0.001671402	0.006668981	0.019236809
1923	167	0.003195314	0.003940192	0.002488703	0.00381877	1
1925	168	0.002600992	0.004483481	0.00175661	0.00517495	1
1926	175	0.001869159	0.002425142	0.002281842	0.002441638	1
1927	174	0.000712293	0.001331811	0.000866449	0.001173777	1
1928	174	0.000881594	0.001629984	0.001532566	0.001589179	0.254100534
1929	175	0.001513564	0.002597914	0.001993273	0.002283544	1
1930	175	0.000919258	0.001523207	0.001412312	0.001652455	0.230862207
1931	155	0.009884679	0.012315813	0.005594406	0.011672975	0.046132482
1932	145	0.00094124	0.001919725	0.00131291	0.001966303	1
1934	75	0.020954304	0.023554666	0.009335219	0.023039246	0.05770284
1935	170	0.007174223	0.007993898	0.005382412	0.007542783	1
1936	172	0.004302915	0.004872253	0.002757606	0.004921402	0.034954667
1937	160	0.010048424	0.011346224	0.005154352	0.010997787	5.85E-06
1938	170	0.001613969	0.002858803	0.000910851	0.002520101	1
1939	170	0.004693933	0.005440906	0.00504532	0.005378672	1
1940	69	0.017560074	0.019878403	0.008458647	0.019052805	1
1941	172	0.006485758	0.00822241	0.005423829	0.007781161	1
1942	171	0.001446341	0.002349668	0.001972873	0.002274352	1
1943	166	0.003131039	0.006152365	0.003502318	0.005217127	1
1944	174	0.001082416	0.002129182	0.001711482	0.00207737	1
1945	174	0.00500501	0.005632567	0.005452638	0.005849296	1
1946	168	0.004236918	0.006182957	0.002378225	0.006131163	1
1947	170	0.001151543	0.002106263	0.001658313	0.001980021	1
1948	174	0.0039733	0.005017842	0.004678122	0.004881452	1
1949	134	0.01195845	0.018939042	0.008179949	0.018407796	1
1950	139	0.010213556	0.012102529	0.006311547	0.012248348	0.003645886
1951	175	0.00364225	0.004381261	0.004011461	0.004407941	1
1952	139	0.005091835	0.009167717	0.00295498	0.008180205	1
1953	152	0.002032294	0.003991889	0.002085948	0.004284832	1
1954	176	0.003822252	0.0048376	0.004388517	0.004807561	1
1955	173	0.002311842	0.003121561	0.00141844	0.0030116	1
1956	176	0.000665348	0.001053595	0.001014794	0.001222066	0.757701194
1957	175	0.003438317	0.004191215	0.003866549	0.004224385	1
1958	128	0.014412897	0.018519762	0.00935792	0.018094974	1
1959	174	0.002303707	0.002554276	0.002258953	0.002671861	1
1960	176	0.003399869	0.003878981	0.00334542	0.004262768	1
1961	117	0.009610104	0.012799652	0.004147465	0.012423673	1
1962	177	0.003176844	0.003664228	0.003150768	0.003331959	1
1963	174	0.00251774	0.002959031	0.002807549	0.002977525	1
1964	177	0.002663116	0.00390215	0.001598538	0.00473144	1
1965	177	0.003850915	0.004682311	0.004199475	0.004580103	1
1966	175	0.001185115	0.001915781	0.001281678	0.001987392	1
1967	158	0.005414826	0.008362804	0.003401944	0.007819304	1
1968	176	0.003131581	0.003741796	0.003654057	0.003737214	1
1969	179	0.000903692	0.001894134	0.001780415	0.002018491	0.000155358
1970	156	0.005085706	0.010019399	0.004330488	0.010297524	1
1971	178	0.001416978	0.001985428	0.001851191	0.001960753	1
1972	178	0.000768701	0.001506328	0.001724002	0.001784102	7.99E-05
1973	152	0.009248363	0.010501375	0.005938944	0.011380672	0.007536727
1974	178	0.001340559	0.001715903	0.001637227	0.001818733	1
1975	179	0.001597444	0.002888298	0.002491694	0.002650189	1
1976	167	0.004639393	0.00746745	0.003661327	0.007168248	1
1977	109	0.004038073	0.007327535	0.002102468	0.007125095	1
1978	165	0.004297994	0.005170778	0.003125751	0.005254301	1
1979	173	0.002024291	0.003883568	0.002208392	0.003652241	1
1980	179	0.001175641	0.002123725	0.002137455	0.002234065	0.001611103
1981	179	0.002162162	0.003410582	0.002599653	0.002895142	1
1982	168	0.003004669	0.004327692	0.002749608	0.004418466	1
1983	179	0.003020319	0.003836123	0.003429019	0.003817579	1
1984	179	0.004159239	0.005176731	0.00330442	0.00527762	0.024591889
1985	168	0.007709695	0.009336398	0.005009522	0.009422064	0.090637104
1986	180	0.002590997	0.003112899	0.002787852	0.003097313	1
1987	179	0.000634518	0.001196831	0.001106467	0.00126919	1
1988	179	0.000862069	0.001440505	0.0014044	0.00151253	0.027596638
1989	179	0.004535752	0.004979203	0.004552352	0.004917547	1
1990	179	0.003194888	0.003742991	0.002825699	0.003686341	1
1991	157	0.006436234	0.009677487	0.004770992	0.009855562	1
1992	179	0.00145379	0.002630295	0.002075073	0.002368256	1
1993	179	0.001032347	0.001880962	0.001511783	0.001740641	1
1994	132	0.011821951	0.014801009	0.007068403	0.014092681	0.147908097
1995	179	0.004447566	0.005402639	0.004856767	0.005222042	1
1996	179	0.001433075	0.002748091	0.002389191	0.002525864	0.053828556
1998	180	0.004569652	0.005103248	0.004873006	0.00523593	1
1999	177	0.002311842	0.003094908	0.001916168	0.003003225	1
2000	150	0.004305487	0.007006377	0.002841185	0.00731267	1
2001	180	0.002488595	0.002876948	0.002605864	0.00285721	1
2002	181	0.000755287	0.001747956	0.001373207	0.00161603	0.317413507
2003	180	0.0006033	0.001133492	0.001249231	0.001283797	0.001712079
2004	179	0.003448276	0.003857511	0.003631082	0.003814691	1
2005	180	0.002969848	0.003774426	0.003468705	0.003712841	1
2006	180	0.000772604	0.001412761	0.001104664	0.001354785	1
2007	180	0.005320232	0.005922641	0.005133929	0.006514759	1
2008	179	0.006751326	0.00718625	0.004553451	0.007139865	0.037041549
2009	167	0.00514911	0.008737437	0.003747715	0.009238912	1
2010	168	0.004638433	0.005088891	0.004852351	0.005030938	1
2011	181	0.000644953	0.001059097	0.000910391	0.001092026	1
2012	161	0.01135984	0.013059439	0.005235602	0.012487392	8.82E-09
2013	100	0.002627213	0.00368339	0.003700749	0.003963078	1
2014	175	0.001307034	0.002028335	0.001712103	0.00190364	1
2015	153	0.009054326	0.011559847	0.005633113	0.011803658	0.006240989
2016	181	0.000993707	0.001803304	0.001784652	0.001998345	0.003539872
2017	180	0.000562759	0.001190502	0.001322533	0.001447177	0.000132717
2018	161	0.007489417	0.009292239	0.005365597	0.009342799	1
2019	180	0.00263174	0.003193076	0.003231453	0.003391669	1
2020	142	0.002180657	0.002847525	0.003090319	0.003038837	1
2021	105	0.006088825	0.00799091	0.00408805	0.009375235	1
2022	178	0.003027625	0.003747131	0.003471624	0.003776498	1
2023	177	0.000980392	0.001454523	0.001463995	0.001792104	0.032048181
2024	175	0.002604566	0.004682269	0.002034174	0.004806288	1
2025	178	0.002430265	0.002751521	0.002705068	0.002835555	1
2026	178	0.002442994	0.003048528	0.001649999	0.002921568	0.02124292
2027	165	0.011854531	0.013821407	0.007160415	0.01351651	0.065088742
2028	173	0.000766049	0.001287237	0.000901804	0.001141702	1
2029	164	0.00483129	0.005737166	0.002808109	0.005676654	0.000726753
2030	159	0.00258641	0.005339774	0.002143898	0.004473417	1
2031	177	0.004327755	0.004882306	0.004791567	0.005023003	1
2032	177	0.001232438	0.002023636	0.001649825	0.001670607	1
2033	168	0.005705283	0.007417562	0.004569324	0.007917944	1
2034	177	0.001086957	0.001837175	0.001762115	0.001956584	0.085036725
2035	177	0.000641026	0.001376986	0.001257478	0.001404813	0.04715624
2036	163	0.009313725	0.010438238	0.005345912	0.009520387	0.000684535
2037	177	0.001020408	0.00191923	0.001670522	0.001868056	0.161167805
2038	176	0.002103625	0.003123249	0.003080878	0.003279646	1
2039	143	0.007142857	0.013147634	0.004283195	0.012166933	1
2040	175	0.00164794	0.002583497	0.00214568	0.00249392	1
2041	176	0.001027007	0.001975923	0.001672807	0.001877117	0.499097652
2042	101	0.004591368	0.006586817	0.002962963	0.007560769	1
2043	174	0.001393854	0.002461712	0.001080955	0.002342354	1
2044	176	0.001070601	0.001786694	0.001003219	0.002013338	1
2045	115	0.013588208	0.015799443	0.007294151	0.016279556	0.267452822
2046	176	0.003539471	0.004226315	0.004186726	0.004277158	1
2047	176	0.000942211	0.001536351	0.001194434	0.001357184	1
2048	159	0.010381458	0.012035903	0.008116883	0.013697737	1
2049	163	0.002295333	0.005451934	0.002204262	0.00470823	1
2050	137	0.008650519	0.009421677	0.005256009	0.0096665	0.047757583
2051	159	0.002875531	0.004427331	0.002353163	0.004272918	1
2052	176	0.003925373	0.004387723	0.003854558	0.004496897	1
2053	175	0.002292264	0.002705788	0.002669179	0.002731343	1
2054	172	0.002775893	0.003705861	0.002903734	0.003840061	1
2055	172	0.002850374	0.005608629	0.001856875	0.004744477	1
2056	176	0.000561441	0.001180523	0.000866946	0.001186534	1
2057	161	0.009158154	0.009898528	0.006578947	0.009793931	1
2058	176	0.001677036	0.002623931	0.000850749	0.002637747	0.505084573
2059	176	0.000784376	0.00162431	0.001346358	0.001682566	1
2060	152	0.004402668	0.005848752	0.002555642	0.006034695	1
2061	146	0.002173942	0.003992584	0.00230383	0.004133317	1
2062	115	0.010634648	0.011735044	0.005347594	0.012346316	0.008894752
2063	160	0.004736388	0.008490065	0.002964363	0.008851175	1
2064	174	0.002334636	0.00387224	0.002710931	0.0036273	1
2065	172	0.001814492	0.002771193	0.002896173	0.003199837	0.00596183
2066	150	0.002884496	0.00467583	0.002967776	0.004938675	1
2067	172	0.003457917	0.004058704	0.003652999	0.004198131	1
2068	174	0.005205543	0.005928312	0.004754264	0.005621659	1
2069	159	0.009556314	0.015727831	0.006410256	0.015469691	1
2070	166	0.007659223	0.008659325	0.004530212	0.008545114	9.24E-06
2071	169	0.006323397	0.007292866	0.004330214	0.006944273	0.003527214
2072	155	0.00371402	0.005491748	0.00252175	0.005749791	1
2073	174	0.004952351	0.006050279	0.004555799	0.005900782	1
2074	173	0.001151543	0.001885869	0.001263264	0.00175756	1
2075	152	0.002635071	0.00435944	0.00240364	0.004022085	1
2076	147	0.010233087	0.011985242	0.007318348	0.011680182	1
2077	174	0.003064547	0.003489773	0.003392841	0.003830879	1
2078	138	0.003828625	0.006344495	0.002861439	0.007093774	1
2079	154	0.004232211	0.00664048	0.003277247	0.00703767	1
2081	165	0.004712042	0.007814421	0.003511853	0.009172673	1
2082	175	0.003675242	0.004300917	0.00405954	0.004369794	1
2083	176	0.001186735	0.00234752	0.002067901	0.002198712	0.633845604
2084	165	0.003913647	0.00581145	0.003681546	0.00668369	1
2085	177	0.00125565	0.002286563	0.002071466	0.002209394	0.682449194
2086	177	0.001365188	0.002321378	0.002252459	0.002438462	0.218241113
2087	168	0.004270338	0.006094708	0.002072131	0.006345688	1
2088	179	0.00291938	0.003209563	0.002965599	0.003204109	1
2089	179	0.000419287	0.000783751	0.000739463	0.000842768	0.563920668
2090	158	0.010972838	0.012427146	0.006515433	0.011761068	0.012140805
2091	180	0.000634744	0.001532794	0.001316835	0.001506093	0.020172062
2092	180	0.002810383	0.003147927	0.003484827	0.003508763	1
2093	99	0.009269823	0.011394252	0.005270092	0.011223123	1
2094	180	0.003463141	0.004083133	0.003843194	0.003958886	1
2095	180	0.000739386	0.001441541	0.001294152	0.001434844	0.173238915
2097	180	0.003147064	0.003961194	0.00310448	0.003656671	1
2098	180	0.002641962	0.003391401	0.003292451	0.003553011	1
2099	178	0.002157936	0.003608819	0.001697115	0.003019003	1
2100	180	0.001135436	0.001880794	0.002125038	0.002263489	0.000693738
2101	180	0.002333728	0.003413442	0.002938526	0.003044478	1
2102	177	0.002351281	0.003926879	0.002504472	0.004727779	1
2103	180	0.003833407	0.004610401	0.004481828	0.004812959	1
2104	180	0.002719352	0.003281778	0.003662577	0.003657788	0.578630878
2106	180	0.001432665	0.002229046	0.001685458	0.002087128	1
2107	180	0.001970295	0.002316605	0.002043603	0.002340213	1
2108	170	0.008680337	0.010152476	0.005425114	0.010055542	0.39988124
2109	180	0.001226502	0.002016675	0.001661422	0.001854383	1
2110	180	0.001963446	0.002991044	0.002366867	0.002670747	1
2111	159	0.00392253	0.005916548	0.003023323	0.005757557	1
2112	180	0.000473245	0.000903403	0.000901002	0.001052668	1.67E-05
2113	180	0.003432593	0.003715197	0.003466228	0.004087528	1
2114	145	0.009996365	0.011397832	0.005609383	0.011699082	0.005631417
2115	180	0.001201346	0.002465246	0.001664804	0.002026055	1
2116	180	0.001564046	0.002381311	0.002260837	0.002474307	1
2117	155	0.007501443	0.008932715	0.003326127	0.00938507	0.671654062
2118	180	0.004177574	0.004943776	0.004560753	0.004760105	1
2119	180	0.001281922	0.002195621	0.00181956	0.00214992	1
2120	93	0.010074463	0.01171375	0.007509763	0.011887189	1
2121	180	0.002841137	0.003269082	0.002957429	0.003177229	1
2122	179	0.002507163	0.002775766	0.002667615	0.002802661	1
2123	173	0.005578202	0.007522387	0.002079799	0.00715954	0.000210901
2124	157	0.004333333	0.004973436	0.00431869	0.004567252	1
2125	176	0.001733971	0.002760839	0.001107042	0.002897297	1
2126	143	0.010566763	0.012494644	0.00676819	0.012628731	0.047511287
2127	177	0.001422138	0.002092567	0.00171875	0.002051481	1
2128	177	0.00131406	0.00254938	0.00248062	0.002691383	0.001322877
2129	171	0.001365188	0.002656733	0.001929412	0.003199232	1
2130	176	0.004593261	0.005656916	0.004833055	0.005066609	1
2131	176	0.000885047	0.001887801	0.001664586	0.001978536	0.005950003
2132	97	0.01369863	0.019259191	0.007941356	0.017541611	1
2133	175	0.001532176	0.003107602	0.002286368	0.002471803	1
2134	175	0.001580849	0.003352538	0.002823435	0.002934204	1
2135	144	0.005070405	0.006603002	0.003559977	0.007780469	1
2136	175	0.004266414	0.004986823	0.004490458	0.005031803	1
2137	176	0.000414547	0.000699404	0.000747298	0.000828278	0.215479842
2138	163	0.006348146	0.010291094	0.004048054	0.008590499	1
2139	175	0.001842469	0.003475449	0.003425348	0.003880518	0.000430135
2140	175	0.000896539	0.001448735	0.001404001	0.00150942	0.084259165
2141	147	0.013565891	0.015143452	0.007314771	0.015925905	0.0006904
2142	177	0.001016518	0.001607962	0.001341382	0.001599673	1
2143	177	0.00052356	0.001028953	0.001167542	0.001284837	0.001456817
2144	149	0.005870841	0.009028675	0.004297714	0.00940077	1
2145	177	0.002941898	0.003525074	0.003300719	0.003524354	1
2146	177	0.000702247	0.00120079	0.001100802	0.001180896	1
2147	178	0.001216468	0.002066758	0.001711074	0.001855384	1
2148	141	0.004034582	0.004993277	0.003349005	0.005214205	1
2149	178	0.003347949	0.004243758	0.004119292	0.004470123	1
2150	84	0.020419908	0.02344049	0.011738197	0.022547503	0.510164647
2151	178	0.003551047	0.004033225	0.00401803	0.004283208	1
2152	178	0.001176893	0.002088227	0.001968761	0.002165198	0.580634877
2153	93	0.015812432	0.01773632	0.008722422	0.016830507	0.146790377
2154	179	0.001081666	0.002102669	0.001895375	0.002165196	0.339872448
2155	179	0.001129397	0.002056224	0.001494768	0.001947657	1
2156	166	0.002474429	0.004253345	0.002569833	0.005052768	1
2157	178	0.002718765	0.002949573	0.002783113	0.002819298	1
2158	179	0.00075339	0.001594641	0.001399384	0.001533953	0.301400013
2159	169	0.003160984	0.00555664	0.001857873	0.005866136	1
2160	179	0.003249768	0.003701528	0.003671971	0.003944579	1
2161	179	0.001888218	0.002641911	0.001911524	0.002813413	1
2162	164	0.005388506	0.007748373	0.004003604	0.008676731	1
2164	179	0.003294893	0.004105688	0.003685787	0.004186605	1
2165	125	0.005154639	0.008913293	0.002601088	0.008703747	1
2166	179	0.000834028	0.001397388	0.001450326	0.001581625	0.045064528
2167	179	0.003538257	0.004516098	0.004141446	0.004487024	1
2168	165	0.006136951	0.009312853	0.003329955	0.009542621	1
2169	68	0.001001625	0.002860661	0.002213843	0.003402922	1
2170	179	0.003204101	0.003842998	0.003365744	0.003948361	1
2171	169	0.003238866	0.00521753	0.00228833	0.005252299	1
2172	179	0.0027666	0.003326893	0.002754821	0.003344671	1
2173	178	0.002579305	0.002945844	0.002898198	0.003107223	1
2174	110	0.005606102	0.008026138	0.002737424	0.00837449	1
2175	158	0.00221131	0.003244268	0.002116415	0.003200291	1
2176	178	0.001354908	0.002041891	0.001826402	0.001906125	1
2177	92	0.005920722	0.009078114	0.00394998	0.009291786	1
2178	178	0.002100971	0.002546974	0.002408334	0.002590812	1
2179	180	0.001571504	0.001765549	0.001565107	0.001771049	1
2180	138	0.010468767	0.012743536	0.004382667	0.013005387	0.049424929
2181	180	0.002967162	0.003659784	0.003081723	0.003371693	1
2182	180	0.000790024	0.001587939	0.001568077	0.001623715	0.148131593
2183	163	0.00388281	0.007693724	0.00286533	0.007585084	1
2184	179	0.001225678	0.002199962	0.001543085	0.002260137	1
2185	180	0.003712126	0.004289239	0.004016342	0.004282968	1
2186	105	0.009590557	0.012138194	0.004373709	0.012398399	0.002503318
2187	180	0.002940354	0.003489102	0.003467022	0.003575105	1
2188	179	0.000787247	0.001474521	0.001297353	0.001490564	0.046601615
2189	180	0.001693424	0.002845214	0.002364305	0.002524039	1
2190	180	0.002736303	0.004126089	0.003317761	0.003566839	1
2191	180	0.00330946	0.003852936	0.00388886	0.003986299	1
2193	179	0.002643505	0.00313548	0.003136982	0.003219215	1
2194	177	0.001757911	0.001891143	0.001907735	0.002147244	1
2195	148	0.011121842	0.014606856	0.007157281	0.015324483	1
2196	179	0.001410769	0.002183547	0.001639472	0.001989117	1
2197	179	0.000711069	0.001071054	0.000889086	0.001166058	1
2198	145	0.009940615	0.011290332	0.006880734	0.011184758	0.608580455
2199	179	0.003496503	0.00464242	0.004253785	0.004572804	1
2200	180	0.001036135	0.002146663	0.001544363	0.001783439	1
2201	134	0.014422077	0.017528755	0.008423761	0.017818648	0.015060608
2202	179	0.003036437	0.003474131	0.003063891	0.003444029	1
2203	179	0.001495726	0.002370066	0.001932186	0.002369345	1
2204	109	0.006021898	0.011035155	0.004244482	0.012520122	1
2205	92	0.01211565	0.014288329	0.003514842	0.013897459	2.51E-09
2206	176	0.005296207	0.006484424	0.004948354	0.006464393	1
2207	178	0.00169903	0.002907076	0.001852305	0.002735574	1
2208	179	0.003204012	0.003810455	0.003532391	0.003856646	1
2209	179	0.002732707	0.003099848	0.002516949	0.002724089	1
2211	179	0.003184472	0.003685374	0.00318273	0.003483568	1
2212	166	0.002341468	0.002749839	0.002530431	0.002641257	1
2213	169	0.004441624	0.007721964	0.002283602	0.007368373	1
2214	176	0.004560365	0.005107837	0.004105959	0.004610196	1
2215	179	0.001056152	0.001872914	0.00166205	0.001889601	1
2216	165	0.004250295	0.006811549	0.003163306	0.005994699	1
2217	96	0.008999194	0.010863516	0.003629643	0.011337427	0.000185031
2218	175	0.004232307	0.004873225	0.003058104	0.004774292	0.540682038
2219	105	0.012514978	0.013799913	0.002596503	0.012521032	1.05E-11
2220	179	0.003879892	0.004354003	0.004017678	0.004412928	1
2221	178	0.004269959	0.005062412	0.004165588	0.004926184	1
2222	130	0.007354403	0.011764075	0.003746164	0.011519012	1
2223	179	0.002414293	0.002954106	0.002838605	0.003004388	1
2224	176	0.003518658	0.004008894	0.003167437	0.004487587	1
2225	142	0.015340795	0.016432846	0.007196566	0.01653758	0.000131692
2226	133	0.00345329	0.006797456	0.000808299	0.007971576	0.026200773
2227	179	0.00357241	0.004252843	0.004037225	0.004163897	1
2228	177	0.003075203	0.004574006	0.002484129	0.004448805	1
2229	179	0.004487482	0.004933126	0.004793609	0.005502947	1
2230	179	0.000655523	0.001152897	0.001073863	0.001188058	1
2231	161	0.002533395	0.005541263	0.002163332	0.005131538	1
2232	179	0.004297994	0.004956462	0.004484305	0.004926507	1
2233	179	0.002666667	0.003184057	0.002968508	0.00319829	1
2234	179	0.000838692	0.00117233	0.001021772	0.001167707	1
2235	179	0.002868926	0.003354226	0.003085527	0.003469136	1
2236	178	0.00313786	0.003764852	0.003713922	0.003847068	1
2237	159	0.008924949	0.012325944	0.006329114	0.013227775	1
2238	174	0.000739053	0.001544826	0.001773178	0.001905932	8.67E-05
2239	179	0.002808989	0.003219978	0.003151923	0.003285107	1
2240	173	0.001593625	0.00326529	0.001530222	0.003207127	1
2241	179	0.000724288	0.001753798	0.001375225	0.001633618	1
2242	179	0.00087604	0.001170334	0.00100553	0.001132875	1
2243	148	0.014684528	0.015868105	0.008494957	0.015693329	0.002813679
2244	179	0.000777403	0.001869977	0.001380453	0.001979421	1
2245	178	0.000556949	0.001522895	0.001415532	0.001473297	0.001512097
2246	163	0.003697313	0.006503672	0.0034706	0.006107027	1
2247	169	0.001731102	0.003207076	0.001363587	0.003364705	1
2248	177	0.004260898	0.004880116	0.003998155	0.004347605	1
2249	149	0.003455174	0.005367242	0.003351955	0.006368344	1
2250	177	0.001697073	0.002858292	0.002514368	0.002656121	0.98382775
2251	178	0.003879389	0.004179483	0.003670132	0.003835893	1
2252	162	0.003963651	0.006853968	0.003727274	0.007827653	1
2253	179	0.001892347	0.003283087	0.002839757	0.002913118	1
2254	179	0.003215434	0.003550337	0.003583401	0.00370953	1
2255	168	0.003367971	0.005192951	0.00273044	0.006059399	1
2256	176	0.003955631	0.004930743	0.004228944	0.004699608	1
2257	179	0.000559076	0.00121012	0.001009251	0.001196267	1
2258	173	0.001582696	0.003070045	0.002736999	0.003366741	0.075528127
2259	163	0.003386769	0.005209125	0.003451996	0.005511655	1
2260	179	0.002851711	0.003270425	0.003148097	0.00333076	1
2261	170	0.0022951	0.005243478	0.002222655	0.004761438	1
2262	165	0.001881059	0.002893512	0.001233046	0.003322163	1
2263	169	0.004487482	0.005052426	0.004469607	0.004861004	1
2264	142	0.009267089	0.010114363	0.007331103	0.010211636	1
2265	179	0.001180916	0.00236584	0.001987319	0.002483873	1
2266	127	0.003168095	0.004493806	0.002723038	0.003567259	1
2268	179	0.001416765	0.002501551	0.002066116	0.002327899	1
2269	179	0.001612383	0.002942443	0.00206769	0.002837226	1
2270	98	0.007716263	0.013518069	0.003244285	0.013656123	1
2271	179	0.005524862	0.006042505	0.005385996	0.005545908	1
2272	179	0.001953761	0.003444094	0.002486679	0.002791031	1
2273	170	0.003615906	0.006131828	0.003577051	0.006504345	1
2274	179	0.003716705	0.004085701	0.004123711	0.00417299	1
2275	179	0.004487179	0.005445744	0.004632981	0.0053186	1
2276	166	0.004129823	0.006076817	0.003529981	0.006967199	1
2277	179	0.002808989	0.003395734	0.003059273	0.003342759	1
2278	179	0.000891266	0.001670038	0.001446847	0.001614458	0.02271985
2279	179	0.000559128	0.001044317	0.000941472	0.001113019	1
2280	179	0.005635787	0.006161673	0.005414185	0.005985642	1
2281	179	0.001355014	0.002098095	0.00182745	0.002098666	1
2282	166	0.004350985	0.006525212	0.003334647	0.005224374	1
2283	175	0.001668057	0.002533111	0.002212389	0.002488032	1
2284	179	0.001212121	0.002818193	0.002403846	0.002473943	0.02309897
2285	165	0.003830884	0.00648274	0.003561535	0.007109797	1
2286	177	0.001484781	0.00217753	0.001847941	0.002061685	1
2287	177	0.001098298	0.001794346	0.001547988	0.001759779	0.61982682
2288	158	0.004676078	0.007183198	0.004027608	0.007240904	1
2289	179	0.001638577	0.002730834	0.002167108	0.002393855	1
2290	179	0.004183267	0.004881078	0.004340107	0.00463216	1
2291	87	0.021793587	0.023605784	0.014095402	0.02435945	1
2292	179	0.001842469	0.002737219	0.002595476	0.002853251	1
2293	177	0.001326847	0.002381222	0.001692698	0.00219819	1
2295	179	0.003370614	0.004241066	0.004171533	0.004423613	1
2296	179	0.000865551	0.001637209	0.001566171	0.001844572	0.014575233
2297	114	0.016103678	0.017153728	0.008344453	0.018309824	0.033685129
2298	147	0.003161698	0.005697104	0.001791112	0.00474885	1
2299	177	0.005210029	0.005947896	0.004930966	0.005778664	1
2300	145	0.009812871	0.011496636	0.006394316	0.012108717	1
2301	179	0.002770083	0.004582724	0.002088452	0.004439974	1
2302	180	0.003087824	0.003739142	0.003510848	0.003560097	1
2303	153	0.001948424	0.003363764	0.001688555	0.00403436	1
2304	176	0.000649253	0.001250971	0.001309023	0.001445821	0.009570252
2305	177	0.003853955	0.004672401	0.004615779	0.004964537	1
2306	86	0.010045472	0.011978705	0.008136526	0.011478642	1
2307	180	0.000727207	0.001284504	0.000760204	0.001191251	1
2308	180	0.004191692	0.004693463	0.004105638	0.004662484	1
2309	168	0.005647918	0.008490484	0.002901806	0.007948528	0.366717575
2310	180	0.004902435	0.005185276	0.00525675	0.005376297	1
2311	179	0.000898271	0.002029204	0.000877385	0.00166738	1
2312	171	0.002738601	0.005802956	0.002647504	0.006051855	1
2313	179	0.000872791	0.001557912	0.001679261	0.001752376	0.023475939
2314	179	0.005010549	0.005381018	0.005259981	0.005756381	1
2315	169	0.00415601	0.0068115	0.003443957	0.007261539	1
2316	179	0.004533434	0.005107305	0.004989496	0.00520308	1
2317	177	0.000787247	0.001523818	0.001599147	0.001653115	0.000128114
2318	173	0.001251564	0.002315605	0.001681337	0.002222389	1
2319	178	0.004313516	0.004961044	0.004614352	0.004793219	1
2320	178	0.000841282	0.001306689	0.001368174	0.001480596	0.058668384
2321	156	0.005517516	0.008436289	0.003766395	0.008834601	1
2322	177	0.00143747	0.002586869	0.002238388	0.002494801	0.447085701
2323	177	0.003522367	0.003895984	0.003447361	0.003803051	1
2324	174	0.002609205	0.004252316	0.002801437	0.004095434	1
2325	177	0.001392273	0.002429133	0.002186987	0.002576137	0.33158992
2326	177	0.003144654	0.004127938	0.003877125	0.004023783	1
2327	162	0.005600951	0.009064157	0.003074696	0.008855639	1
2328	178	0.003370411	0.003745679	0.003665208	0.003924465	1
2329	179	0.001214575	0.002028801	0.001647834	0.001932592	1
2330	171	0.004035129	0.00713813	0.003046384	0.007233786	1
2331	179	0.001131382	0.001940715	0.00193461	0.002169562	0.114304958
2332	179	0.001761518	0.00269916	0.002620987	0.002676496	1
2333	162	0.004111145	0.006912507	0.003355653	0.007355952	1
2334	82	0.012827612	0.014360034	0.005635887	0.014857949	1
2335	179	0.002477803	0.003140101	0.002870391	0.003118359	1
2336	167	0.002932925	0.005480571	0.002904163	0.005477338	1
2337	170	0.004104296	0.005919347	0.003243712	0.00695967	1
2338	179	0.003853955	0.00437165	0.003851091	0.004035591	1
2339	161	0.004548039	0.008648037	0.003488575	0.007686941	1
2340	165	0.006203116	0.00991165	0.003740982	0.009130797	1
2341	177	0.003524511	0.004099834	0.004113941	0.004200542	1
2342	163	0.002970532	0.006421415	0.002060107	0.005206502	1
2343	173	0.004585841	0.00589514	0.005323869	0.005517167	1
2344	176	0.001463372	0.002322176	0.001704489	0.002345864	1
2345	162	0.005178233	0.009126708	0.004520438	0.008102903	1
2346	175	0.003277154	0.00393298	0.003492958	0.003694394	1
2347	176	0.001260776	0.001999543	0.00187874	0.002160352	0.15929513
2348	167	0.004772925	0.006315441	0.002453988	0.006772376	1
2349	176	0.002997006	0.00338341	0.003364251	0.00350138	1
2350	176	0.000973472	0.001550659	0.001356119	0.001644381	1
2351	93	0.013588208	0.016772921	0.008975101	0.015579783	1
2352	175	0.000662471	0.001098192	0.001202405	0.001320785	0.002525979
2353	176	0.003008649	0.003822949	0.003539351	0.003703971	1
2354	168	0.003079393	0.005953069	0.001497324	0.005608062	0.075661714
2355	176	0.003027613	0.003510228	0.003204668	0.003503128	1
2356	176	0.001135263	0.002215667	0.001985158	0.002137428	0.60048856
2357	176	0.001371435	0.002274929	0.002433237	0.002589744	0.010798114
2358	176	0.002298202	0.003524113	0.003293711	0.00374628	0.238929035
2359	176	0.004524135	0.005296031	0.004518523	0.004644988	1
2360	168	0.002455414	0.004691751	0.00290637	0.005094325	1
2361	153	0.002372263	0.004584414	0.001481581	0.004198588	1
2362	173	0.004958678	0.005444473	0.004916421	0.005037599	1
2363	155	0.006520825	0.009944924	0.00286533	0.009793948	1
2364	171	0.001002004	0.001442149	0.001176471	0.001792788	1
2365	171	0.004198966	0.005278858	0.004632694	0.005193535	1
2366	137	0.010541447	0.011360382	0.006430868	0.013102783	1
2367	172	0.001143582	0.00162317	0.001069971	0.001683597	1
2368	172	0.001199011	0.001886862	0.001915934	0.00201773	0.763621563
2369	147	0.00587409	0.010883479	0.003514762	0.009457916	1
2370	170	0.003982161	0.004755131	0.004698732	0.004810137	1
2371	171	0.001309186	0.002434879	0.002124947	0.002350894	1
2372	106	0.017015627	0.019551739	0.009919532	0.019088644	0.448231925
2373	168	0.004173998	0.004804102	0.004841058	0.0048883	1
2374	173	0.001501877	0.002201054	0.001751825	0.002544161	1
2376	170	0.003934684	0.004906683	0.004528706	0.004858465	1
2377	170	0.003115517	0.00360326	0.003490661	0.003593748	1
2378	121	0.00491453	0.008559192	0.003185907	0.008255007	1
2379	165	0.004531722	0.005154553	0.004046535	0.005376735	1
2380	168	0.001372542	0.002438708	0.002097746	0.002571274	1
2381	143	0.003927558	0.007162146	0.002710027	0.007780052	1
2382	167	0.004459691	0.004843265	0.004690791	0.005044774	1
2383	166	0.000791788	0.001179051	0.001166854	0.00137695	1
2384	157	0.004642526	0.0070715	0.002701399	0.006931273	1
2385	83	0.004172462	0.007490086	0.002076843	0.0071035	1
2386	168	0.003768306	0.004835465	0.004242794	0.004851208	1
2387	151	0.004574333	0.007562866	0.004244861	0.006425202	1
2388	168	0.001901127	0.002443386	0.002470688	0.002786462	1
2389	168	0.001932086	0.002752336	0.002345103	0.002693148	1
2390	143	0.008010253	0.008485224	0.006184987	0.008842875	1
2391	168	0.001092539	0.001970547	0.001700149	0.001929016	1
2392	168	0.001212567	0.002021748	0.002230498	0.002359871	0.006314242
2393	152	0.006035805	0.009662211	0.002573088	0.009630145	0.115933574
2394	156	0.008083958	0.009808334	0.005841037	0.009917061	1
[truncated: 5,958 more rows]
